# Supplementary material for: Transcriptomic and Metabolomic Data Reveal the Key Metabolic Pathways Affecting Streltzoviella insularis (Staudinger) (Lepidoptera: Cossidae) Larvae During Overwintering
Source: Front Physiol. 2021 Jun 18;12:655059. doi: 10.3389/fphys.2021.655059 (PMC8250450; doi:10.3389/fphys.2021.655059)
Supplement: Supplementary Table 1 — Primers of qRT-PCR. [file Table_1.XLS]

## Sheet: Sheet1
gene ID	Forward primer	Reverse primer
TRINITY_DN38210_c3_g1	CACGGCCTCGACTCTTACTC	AGGACGCACGAACCAATCAT
TRINITY_DN47750_c4_g1	GAAGTGGATGCGAGTGAGGA	GGTCCCTGTCGAGCAAGTAG
TRINITY_DN45336_c0_g3	AAGCTGCCAAGGATGCTGAT	CTCGTCTGCCACCTCTGAAG
TRINITY_DN42371_c3_g1	GGAAGACTGTGGACCCTTCG	GCTCTTTCGCCGTGAACTTG
TRINITY_DN37586_c1_g2	CATCATACTCCACCGACCCG	GCCAACGCATTCCACTTTGT
TRINITY_DN42701_c9_g1	TCGTCACTCTCGGAGAAGGT	CCCATAGATTCGTGCCGTCA
TRINITY_DN42894_c6_g1	CTTCTGGGTTGGGCATCACT	AAGAAGAAACCACGCGTTGC
TRINITY_DN46628_c1_g1	ACAATGCTTGGCACGTCAAC	TTCAAGTCGTAGGCCCAACC
TRINITY_DN48195_c2_g1	CCTTTCCAACAACACCCCCT	GCCCGTCGCCATGTATCTAA
β-Actin	CGACAGGATGCAGAAGGAAA	TAGAAGCACTTGCGGTGGAC
