# Supplementary material for: Transcriptomic and Metabolomic Data Reveal the Key Metabolic Pathways Affecting Streltzoviella insularis (Staudinger) (Lepidoptera: Cossidae) Larvae During Overwintering
Source: Front Physiol. 2021 Jun 18;12:655059. doi: 10.3389/fphys.2021.655059 (PMC8250450; doi:10.3389/fphys.2021.655059)
Supplement: Supplementary Table 2 — The enriched KEGG metabolic pathway of each group. [file Table_2.XLS]

## Sheet: SI_1_UP
Num	Pathway id	Description	Database	Ratio_in_study	Ratio_in_pop	Pvalue_uncorrected	Pvalue_corrected	First Category	Second Category
17	map00040	Pentose and glucuronate interconversions	KEGG PATHWAY	17/659	163/33423	2.7928e-08	3.89596e-06	Metabolism	Carbohydrate metabolism
14	map04640	Hematopoietic cell lineage	KEGG PATHWAY	14/659	104/33423	1.82045e-08	5.07904e-06	Organismal Systems	Immune system
14	map00053	Ascorbate and aldarate metabolism	KEGG PATHWAY	14/659	118/33423	9.2749e-08	8.62565e-06	Metabolism	Carbohydrate metabolism
15	map00983	Drug metabolism - other enzymes	KEGG PATHWAY	15/659	148/33423	2.64945e-07	1.84799e-05	Metabolism	Xenobiotics biodegradation and metabolism
13	map04614	Renin-angiotensin system	KEGG PATHWAY	13/659	112/33423	3.4453e-07	1.92248e-05	Organismal Systems	Endocrine system
11	map00140	Steroid hormone biosynthesis	KEGG PATHWAY	11/659	83/33423	7.18962e-07	2.22878e-05	Metabolism	Lipid metabolism
21	map00480	Glutathione metabolism	KEGG PATHWAY	21/659	299/33423	6.4054e-07	2.23388e-05	Metabolism	Metabolism of other amino acids
14	map01040	Biosynthesis of unsaturated fatty acids	KEGG PATHWAY	14/659	135/33423	4.9868e-07	2.31886e-05	Metabolism	Lipid metabolism
18	map04974	Protein digestion and absorption	KEGG PATHWAY	18/659	225/33423	6.20742e-07	2.4741e-05	Organismal Systems	Digestive system
16	map00052	Galactose metabolism	KEGG PATHWAY	16/659	189/33423	1.23068e-06	3.43359e-05	Metabolism	Carbohydrate metabolism
19	map00520	Amino sugar and nucleotide sugar metabolism	KEGG PATHWAY	19/659	265/33423	1.59846e-06	4.05428e-05	Metabolism	Carbohydrate metabolism
14	map00500	Starch and sucrose metabolism	KEGG PATHWAY	14/659	169/33423	7.24885e-06	0.000168536	Metabolism	Carbohydrate metabolism
17	map00071	Fatty acid degradation	KEGG PATHWAY	17/659	255/33423	1.45364e-05	0.000311973	Metabolism	Lipid metabolism
20	map00564	Glycerophospholipid metabolism	KEGG PATHWAY	20/659	350/33423	2.5271e-05	0.000503615	Metabolism	Lipid metabolism
10	map00062	Fatty acid elongation	KEGG PATHWAY	10/659	105/33423	4.45654e-05	0.000828916	Metabolism	Lipid metabolism
12	map00982	Drug metabolism - cytochrome P450	KEGG PATHWAY	12/659	152/33423	5.17589e-05	0.000902546	Metabolism	Xenobiotics biodegradation and metabolism
10	map00830	Retinol metabolism	KEGG PATHWAY	10/659	113/33423	8.33436e-05	0.00136782	Metabolism	Metabolism of cofactors and vitamins
11	map00380	Tryptophan metabolism	KEGG PATHWAY	11/659	147/33423	0.000169482	0.00262697	Metabolism	Amino acid metabolism
5	map00232	Caffeine metabolism	KEGG PATHWAY	5/659	28/33423	0.000198053	0.00290825	Metabolism	Biosynthesis of other secondary metabolites
12	map00980	Metabolism of xenobiotics by cytochrome P450	KEGG PATHWAY	12/659	176/33423	0.000208913	0.00291434	Metabolism	Xenobiotics biodegradation and metabolism
11	map04080	Neuroactive ligand-receptor interaction	KEGG PATHWAY	11/659	153/33423	0.000240432	0.00319431	Environmental Information Processing	Signaling molecules and interaction
7	map00790	Folate biosynthesis	KEGG PATHWAY	7/659	71/33423	0.00050064	0.00607299	Metabolism	Metabolism of cofactors and vitamins
13	map00630	Glyoxylate and dicarboxylate metabolism	KEGG PATHWAY	13/659	223/33423	0.00052862	0.00614521	Metabolism	Carbohydrate metabolism
19	map04146	Peroxisome	KEGG PATHWAY	19/659	410/33423	0.000581086	0.0062355	Cellular Processes	Transport and catabolism
11	map00860	Porphyrin and chlorophyll metabolism	KEGG PATHWAY	11/659	169/33423	0.00056147	0.00626601	Metabolism	Metabolism of cofactors and vitamins
14	map04972	Pancreatic secretion	KEGG PATHWAY	14/659	260/33423	0.000720182	0.00744188	Organismal Systems	Digestive system
18	map00010	Glycolysis / Gluconeogenesis	KEGG PATHWAY	18/659	399/33423	0.0010863	0.0108242	Metabolism	Carbohydrate metabolism
34	map04141	Protein processing in endoplasmic reticulum	KEGG PATHWAY	34/659	1000/33423	0.00165183	0.0158917	Genetic Information Processing	Folding, sorting and degradation
7	map00565	Ether lipid metabolism	KEGG PATHWAY	7/659	89/33423	0.00191475	0.0178071	Metabolism	Lipid metabolism
12	map00561	Glycerolipid metabolism	KEGG PATHWAY	12/659	228/33423	0.00203661	0.0183295	Metabolism	Lipid metabolism
26	map00230	Purine metabolism	KEGG PATHWAY	26/659	718/33423	0.002441	0.0206376	Metabolism	Nucleotide metabolism
4	map00440	Phosphonate and phosphinate metabolism	KEGG PATHWAY	4/659	29/33423	0.00240399	0.0209598	Metabolism	Metabolism of other amino acids
5	map00770	Pantothenate and CoA biosynthesis	KEGG PATHWAY	5/659	51/33423	0.00326325	0.0267778	Metabolism	Metabolism of cofactors and vitamins
5	map00730	Thiamine metabolism	KEGG PATHWAY	5/659	54/33423	0.00418657	0.033373	Metabolism	Metabolism of cofactors and vitamins
10	map00260	Glycine, serine and threonine metabolism	KEGG PATHWAY	10/659	192/33423	0.0050118	0.0388415	Metabolism	Amino acid metabolism
14	map03320	PPAR signaling pathway	KEGG PATHWAY	14/659	323/33423	0.00526832	0.039726	Organismal Systems	Endocrine system
5	map00592	alpha-Linolenic acid metabolism	KEGG PATHWAY	5/659	58/33423	0.00568907	0.0406987	Metabolism	Lipid metabolism
9	map00640	Propanoate metabolism	KEGG PATHWAY	9/659	165/33423	0.00564593	0.041453	Metabolism	Carbohydrate metabolism
6	map04975	Fat digestion and absorption	KEGG PATHWAY	6/659	88/33423	0.00795463	0.0554835	Organismal Systems	Digestive system
6	map00061	Fatty acid biosynthesis	KEGG PATHWAY	6/659	100/33423	0.0143854	0.0955602	Metabolism	Lipid metabolism
6	map00670	One carbon pool by folate	KEGG PATHWAY	6/659	101/33423	0.0150471	0.0976315	Metabolism	Metabolism of cofactors and vitamins
10	map00250	Alanine, aspartate and glutamate metabolism	KEGG PATHWAY	10/659	225/33423	0.0143736	0.0978109	Metabolism	Amino acid metabolism
9	map00030	Pentose phosphate pathway	KEGG PATHWAY	9/659	197/33423	0.0167369	0.106127	Metabolism	Carbohydrate metabolism
11	map00620	Pyruvate metabolism	KEGG PATHWAY	11/659	266/33423	0.0172169	0.106745	Metabolism	Carbohydrate metabolism
8	map00410	beta-Alanine metabolism	KEGG PATHWAY	8/659	173/33423	0.0218995	0.132825	Metabolism	Metabolism of other amino acids
9	map00051	Fructose and mannose metabolism	KEGG PATHWAY	9/659	211/33423	0.024804	0.147241	Metabolism	Carbohydrate metabolism
5	map00910	Nitrogen metabolism	KEGG PATHWAY	5/659	84/33423	0.0253545	0.147373	Metabolism	Energy metabolism
9	map02010	ABC transporters	KEGG PATHWAY	9/659	214/33423	0.0268395	0.152821	Environmental Information Processing	Membrane transport
6	map00650	Butanoate metabolism	KEGG PATHWAY	6/659	116/33423	0.0276268	0.154157	Metabolism	Carbohydrate metabolism
10	map00280	Valine, leucine and isoleucine degradation	KEGG PATHWAY	10/659	256/33423	0.031558	0.169321	Metabolism	Amino acid metabolism
8	map00330	Arginine and proline metabolism	KEGG PATHWAY	8/659	188/33423	0.0336067	0.176911	Metabolism	Amino acid metabolism
9	map04976	Bile secretion	KEGG PATHWAY	9/659	229/33423	0.0387978	0.200455	Organismal Systems	Digestive system
8	map04512	ECM-receptor interaction	KEGG PATHWAY	8/659	198/33423	0.0434232	0.220274	Environmental Information Processing	Signaling molecules and interaction
4	map00981	Insect hormone biosynthesis	KEGG PATHWAY	4/659	73/33423	0.0562253	0.280123	Metabolism	Metabolism of terpenoids and polyketides
4	map00760	Nicotinate and nicotinamide metabolism	KEGG PATHWAY	4/659	74/33423	0.0585526	0.281658	Metabolism	Metabolism of cofactors and vitamins
14	map04212	Longevity regulating pathway - worm	KEGG PATHWAY	14/659	443/33423	0.0581304	0.284533	Organismal Systems	Aging
3	map00430	Taurine and hypotaurine metabolism	KEGG PATHWAY	3/659	46/33423	0.0620658	0.293498	Metabolism	Metabolism of other amino acids
5	map00220	Arginine biosynthesis	KEGG PATHWAY	5/659	109/33423	0.0648863	0.301722	Metabolism	Amino acid metabolism
4	map04710	Circadian rhythm	KEGG PATHWAY	4/659	78/33423	0.068366	0.31269	Organismal Systems	Environmental adaptation
2	map00532	Glycosaminoglycan biosynthesis - chondroitin sulfate / dermatan sulfate	KEGG PATHWAY	2/659	23/33423	0.0747921	0.336565	Metabolism	Glycan biosynthesis and metabolism
3	map00100	Steroid biosynthesis	KEGG PATHWAY	3/659	59/33423	0.110715	0.482648	Metabolism	Lipid metabolism
3	map00450	Selenocompound metabolism	KEGG PATHWAY	3/659	61/33423	0.119202	0.496379	Metabolism	Metabolism of other amino acids
14	map00310	Lysine degradation	KEGG PATHWAY	14/659	498/33423	0.118866	0.502479	Metabolism	Amino acid metabolism
2	map04672	Intestinal immune network for IgA production	KEGG PATHWAY	2/659	30/33423	0.117694	0.505179	Organismal Systems	Immune system
2	map04711	Circadian rhythm - fly	KEGG PATHWAY	2/659	33/33423	0.137582	0.556311	Organismal Systems	Environmental adaptation
2	map00591	Linoleic acid metabolism	KEGG PATHWAY	2/659	37/33423	0.165106	0.648798	Metabolism	Lipid metabolism
5	map04730	Long-term depression	KEGG PATHWAY	5/659	150/33423	0.175524	0.680155	Organismal Systems	Nervous system
5	map00600	Sphingolipid metabolism	KEGG PATHWAY	5/659	151/33423	0.178823	0.683448	Metabolism	Lipid metabolism
1	map00261	Monobactam biosynthesis	KEGG PATHWAY	1/659	11/33423	0.196748	0.741792	Metabolism	Biosynthesis of other secondary metabolites
1	map00601	Glycosphingolipid biosynthesis - lacto and neolacto series	KEGG PATHWAY	1/659	11/33423	0.196748	0.741792	Metabolism	Glycan biosynthesis and metabolism
3	map00360	Phenylalanine metabolism	KEGG PATHWAY	3/659	79/33423	0.204472	0.750629	Metabolism	Amino acid metabolism
8	map04270	Vascular smooth muscle contraction	KEGG PATHWAY	8/659	289/33423	0.213175	0.762509	Organismal Systems	Circulatory system
1	map00780	Biotin metabolism	KEGG PATHWAY	1/659	12/33423	0.212591	0.770296	Metabolism	Metabolism of cofactors and vitamins
4	map00900	Terpenoid backbone biosynthesis	KEGG PATHWAY	4/659	122/33423	0.220931	0.780249	Metabolism	Metabolism of terpenoids and polyketides
13	map04152	AMPK signaling pathway	KEGG PATHWAY	13/659	522/33423	0.233837	0.815505	Environmental Information Processing	Signal transduction
2	map00130	Ubiquinone and other terpenoid-quinone biosynthesis	KEGG PATHWAY	2/659	48/33423	0.244308	0.821229	Metabolism	Metabolism of cofactors and vitamins
1	map00785	Lipoic acid metabolism	KEGG PATHWAY	1/659	14/33423	0.243346	0.827972	Metabolism	Metabolism of cofactors and vitamins
8	map04214	Apoptosis - fly	KEGG PATHWAY	8/659	300/33423	0.242256	0.834437	Cellular Processes	Cell growth and death
7	map04540	Gap junction	KEGG PATHWAY	7/659	261/33423	0.257673	0.855841	Cellular Processes	Cellular community - eukaryotes
3	map00590	Arachidonic acid metabolism	KEGG PATHWAY	3/659	92/33423	0.272534	0.884151	Metabolism	Lipid metabolism
2	map00400	Phenylalanine, tyrosine and tryptophan biosynthesis	KEGG PATHWAY	2/659	54/33423	0.288272	0.913955	Metabolism	Amino acid metabolism
3	map04215	Apoptosis - multiple species	KEGG PATHWAY	3/659	98/33423	0.304768	0.9344	Cellular Processes	Cell growth and death
5	map04713	Circadian entrainment	KEGG PATHWAY	5/659	185/33423	0.301809	0.946119	Organismal Systems	Environmental adaptation
5	map00510	N-Glycan biosynthesis	KEGG PATHWAY	5/659	185/33423	0.301809	0.946119	Metabolism	Glycan biosynthesis and metabolism
8	map04260	Cardiac muscle contraction	KEGG PATHWAY	8/659	328/33423	0.321261	0.974258	Organismal Systems	Circulatory system
3	map04740	Olfactory transduction	KEGG PATHWAY	3/659	104/33423	0.337148	0.979836	Organismal Systems	Sensory system
3	map00350	Tyrosine metabolism	KEGG PATHWAY	3/659	104/33423	0.337148	0.979836	Metabolism	Amino acid metabolism
14	map04142	Lysosome	KEGG PATHWAY	14/659	617/33423	0.334274	0.981709	Cellular Processes	Transport and catabolism
5	map04970	Salivary secretion	KEGG PATHWAY	5/659	199/33423	0.356043	0.983523	Organismal Systems	Digestive system
7	map00020	Citrate cycle (TCA cycle)	KEGG PATHWAY	7/659	285/33423	0.331921	0.98517	Metabolism	Carbohydrate metabolism
2	map00920	Sulfur metabolism	KEGG PATHWAY	2/659	64/33423	0.360626	0.986418	Metabolism	Energy metabolism
1	map00750	Vitamin B6 metabolism	KEGG PATHWAY	1/659	22/33423	0.354833	0.999983	Metabolism	Metabolism of cofactors and vitamins
1	map00524	Neomycin, kanamycin and gentamicin biosynthesis	KEGG PATHWAY	1/659	24/33423	0.38004	1	Metabolism	Biosynthesis of other secondary metabolites
4	map03060	Protein export	KEGG PATHWAY	4/659	160/33423	0.387797	1	Genetic Information Processing	Folding, sorting and degradation
2	map04977	Vitamin digestion and absorption	KEGG PATHWAY	2/659	69/33423	0.395818	1	Organismal Systems	Digestive system
2	map00340	Histidine metabolism	KEGG PATHWAY	2/659	69/33423	0.395818	1	Metabolism	Amino acid metabolism
1	map00603	Glycosphingolipid biosynthesis - globo and isoglobo series	KEGG PATHWAY	1/659	27/33423	0.416019	1	Metabolism	Glycan biosynthesis and metabolism
5	map04612	Antigen processing and presentation	KEGG PATHWAY	5/659	223/33423	0.449218	1	Organismal Systems	Immune system
1	map00604	Glycosphingolipid biosynthesis - ganglio series	KEGG PATHWAY	1/659	32/33423	0.471411	1	Metabolism	Glycan biosynthesis and metabolism
3	map04514	Cell adhesion molecules (CAMs)	KEGG PATHWAY	3/659	132/33423	0.48403	1	Environmental Information Processing	Signaling molecules and interaction
13	map04145	Phagosome	KEGG PATHWAY	13/659	644/33423	0.504837	1	Cellular Processes	Transport and catabolism
5	map04725	Cholinergic synapse	KEGG PATHWAY	5/659	238/33423	0.505756	1	Organismal Systems	Nervous system
1	map04744	Phototransduction	KEGG PATHWAY	1/659	36/33423	0.511922	1	Organismal Systems	Sensory system
12	map04910	Insulin signaling pathway	KEGG PATHWAY	12/659	598/33423	0.516007	1	Organismal Systems	Endocrine system
1	map00072	Synthesis and degradation of ketone bodies	KEGG PATHWAY	1/659	37/33423	0.521556	1	Metabolism	Lipid metabolism
9	map04611	Platelet activation	KEGG PATHWAY	9/659	452/33423	0.534732	1	Organismal Systems	Immune system
4	map04724	Glutamatergic synapse	KEGG PATHWAY	4/659	195/33423	0.537838	1	Organismal Systems	Nervous system
1	map00512	Mucin type O-glycan biosynthesis	KEGG PATHWAY	1/659	39/33423	0.540258	1	Metabolism	Glycan biosynthesis and metabolism
4	map04727	GABAergic synapse	KEGG PATHWAY	4/659	199/33423	0.553853	1	Organismal Systems	Nervous system
3	map04726	Serotonergic synapse	KEGG PATHWAY	3/659	156/33423	0.596471	1	Organismal Systems	Nervous system
1	map00514	Other types of O-glycan biosynthesis	KEGG PATHWAY	1/659	46/33423	0.600149	1	Metabolism	Glycan biosynthesis and metabolism
3	map04623	Cytosolic DNA-sensing pathway	KEGG PATHWAY	3/659	158/33423	0.605091	1	Organismal Systems	Immune system
2	map04320	Dorso-ventral axis formation	KEGG PATHWAY	2/659	103/33423	0.605434	1	Organismal Systems	Development
3	map04971	Gastric acid secretion	KEGG PATHWAY	3/659	161/33423	0.617792	1	Organismal Systems	Digestive system
3	map04924	Renin secretion	KEGG PATHWAY	3/659	164/33423	0.630213	1	Organismal Systems	Endocrine system
4	map04064	NF-kappa B signaling pathway	KEGG PATHWAY	4/659	221/33423	0.636266	1	Environmental Information Processing	Signal transduction
2	map04978	Mineral absorption	KEGG PATHWAY	2/659	111/33423	0.646021	1	Organismal Systems	Digestive system
1	map03450	Non-homologous end-joining	KEGG PATHWAY	1/659	55/33423	0.665849	1	Genetic Information Processing	Replication and repair
6	map04922	Glucagon signaling pathway	KEGG PATHWAY	6/659	351/33423	0.692863	1	Organismal Systems	Endocrine system
9	map04210	Apoptosis	KEGG PATHWAY	9/659	528/33423	0.715917	1	Cellular Processes	Cell growth and death
3	map04962	Vasopressin-regulated water reabsorption	KEGG PATHWAY	3/659	187/33423	0.716032	1	Organismal Systems	Excretory system
6	map04213	Longevity regulating pathway - multiple species	KEGG PATHWAY	6/659	362/33423	0.720547	1	Organismal Systems	Aging
1	map04913	Ovarian steroidogenesis	KEGG PATHWAY	1/659	64/33423	0.720766	1	Organismal Systems	Endocrine system
2	map04966	Collecting duct acid secretion	KEGG PATHWAY	2/659	129/33423	0.725171	1	Organismal Systems	Excretory system
3	map04925	Aldosterone synthesis and secretion	KEGG PATHWAY	3/659	191/33423	0.729267	1	Organismal Systems	Endocrine system
5	map04666	Fc gamma R-mediated phagocytosis	KEGG PATHWAY	5/659	309/33423	0.731098	1	Organismal Systems	Immune system
3	map04720	Long-term potentiation	KEGG PATHWAY	3/659	192/33423	0.732499	1	Organismal Systems	Nervous system
4	map00270	Cysteine and methionine metabolism	KEGG PATHWAY	4/659	255/33423	0.742732	1	Metabolism	Amino acid metabolism
3	map04920	Adipocytokine signaling pathway	KEGG PATHWAY	3/659	203/33423	0.76607	1	Organismal Systems	Endocrine system
13	map04510	Focal adhesion	KEGG PATHWAY	13/659	779/33423	0.766713	1	Cellular Processes	Cellular community - eukaryotes
3	map04918	Thyroid hormone synthesis	KEGG PATHWAY	3/659	207/33423	0.777397	1	Organismal Systems	Endocrine system
13	map04151	PI3K-Akt signaling pathway	KEGG PATHWAY	13/659	790/33423	0.783104	1	Environmental Information Processing	Signal transduction
7	map04022	cGMP-PKG signaling pathway	KEGG PATHWAY	7/659	451/33423	0.787799	1	Environmental Information Processing	Signal transduction
6	map04072	Phospholipase D signaling pathway	KEGG PATHWAY	6/659	394/33423	0.790998	1	Environmental Information Processing	Signal transduction
2	map04973	Carbohydrate digestion and absorption	KEGG PATHWAY	2/659	148/33423	0.791951	1	Organismal Systems	Digestive system
5	map00970	Aminoacyl-tRNA biosynthesis	KEGG PATHWAY	5/659	337/33423	0.79624	1	Genetic Information Processing	Translation
10	map04810	Regulation of actin cytoskeleton	KEGG PATHWAY	10/659	631/33423	0.799253	1	Cellular Processes	Cell motility
1	map00511	Other glycan degradation	KEGG PATHWAY	1/659	82/33423	0.805037	1	Metabolism	Glycan biosynthesis and metabolism
8	map04140	Autophagy - animal	KEGG PATHWAY	8/659	531/33423	0.823972	1	Cellular Processes	Transport and catabolism
7	map00240	Pyrimidine metabolism	KEGG PATHWAY	7/659	472/33423	0.824331	1	Metabolism	Nucleotide metabolism
4	map04728	Dopaminergic synapse	KEGG PATHWAY	4/659	296/33423	0.837506	1	Organismal Systems	Nervous system
2	map04923	Regulation of lipolysis in adipocytes	KEGG PATHWAY	2/659	169/33423	0.848721	1	Organismal Systems	Endocrine system
5	map04360	Axon guidance	KEGG PATHWAY	5/659	376/33423	0.865529	1	Organismal Systems	Development
1	map04964	Proximal tubule bicarbonate reclamation	KEGG PATHWAY	1/659	101/33423	0.866593	1	Organismal Systems	Excretory system
1	map04130	SNARE interactions in vesicular transport	KEGG PATHWAY	1/659	101/33423	0.866593	1	Genetic Information Processing	Folding, sorting and degradation
2	map04664	Fc epsilon RI signaling pathway	KEGG PATHWAY	2/659	180/33423	0.872476	1	Organismal Systems	Immune system
5	map04070	Phosphatidylinositol signaling system	KEGG PATHWAY	5/659	382/33423	0.874204	1	Environmental Information Processing	Signal transduction
5	map04915	Estrogen signaling pathway	KEGG PATHWAY	5/659	383/33423	0.875602	1	Organismal Systems	Endocrine system
3	map00562	Inositol phosphate metabolism	KEGG PATHWAY	3/659	267/33423	0.899165	1	Metabolism	Carbohydrate metabolism
8	map04024	cAMP signaling pathway	KEGG PATHWAY	8/659	593/33423	0.900513	1	Environmental Information Processing	Signal transduction
1	map03460	Fanconi anemia pathway	KEGG PATHWAY	1/659	116/33423	0.901139	1	Genetic Information Processing	Replication and repair
4	map04020	Calcium signaling pathway	KEGG PATHWAY	4/659	337/33423	0.901175	1	Environmental Information Processing	Signal transduction
2	map04650	Natural killer cell mediated cytotoxicity	KEGG PATHWAY	2/659	200/33423	0.907075	1	Organismal Systems	Immune system
5	map04066	HIF-1 signaling pathway	KEGG PATHWAY	5/659	414/33423	0.912836	1	Environmental Information Processing	Signal transduction
1	map03440	Homologous recombination	KEGG PATHWAY	1/659	124/33423	0.915747	1	Genetic Information Processing	Replication and repair
5	map04921	Oxytocin signaling pathway	KEGG PATHWAY	5/659	417/33423	0.91586	1	Organismal Systems	Endocrine system
8	map04530	Tight junction	KEGG PATHWAY	8/659	611/33423	0.91663	1	Cellular Processes	Cellular community - eukaryotes
2	map04917	Prolactin signaling pathway	KEGG PATHWAY	2/659	214/33423	0.925841	1	Organismal Systems	Endocrine system
14	map03013	RNA transport	KEGG PATHWAY	14/659	992/33423	0.926056	1	Genetic Information Processing	Translation
2	map04662	B cell receptor signaling pathway	KEGG PATHWAY	2/659	229/33423	0.941953	1	Organismal Systems	Immune system
1	map04341	Hedgehog signaling pathway - fly	KEGG PATHWAY	1/659	143/33423	0.942376	1	Environmental Information Processing	Signal transduction
2	map04750	Inflammatory mediator regulation of TRP channels	KEGG PATHWAY	2/659	231/33423	0.943831	1	Organismal Systems	Sensory system
2	map04912	GnRH signaling pathway	KEGG PATHWAY	2/659	232/33423	0.944749	1	Organismal Systems	Endocrine system
5	map04014	Ras signaling pathway	KEGG PATHWAY	5/659	469/33423	0.955405	1	Environmental Information Processing	Signal transduction
3	map04721	Synaptic vesicle cycle	KEGG PATHWAY	3/659	332/33423	0.960459	1	Organismal Systems	Nervous system
3	map04211	Longevity regulating pathway	KEGG PATHWAY	3/659	336/33423	0.962751	1	Organismal Systems	Aging
1	map04960	Aldosterone-regulated sodium reabsorption	KEGG PATHWAY	1/659	167/33423	0.96435	1	Organismal Systems	Excretory system
1	map04115	p53 signaling pathway	KEGG PATHWAY	1/659	171/33423	0.967093	1	Cellular Processes	Cell growth and death
4	map04071	Sphingolipid signaling pathway	KEGG PATHWAY	4/659	421/33423	0.96747	1	Environmental Information Processing	Signal transduction
8	map04120	Ubiquitin mediated proteolysis	KEGG PATHWAY	8/659	713/33423	0.971786	1	Genetic Information Processing	Folding, sorting and degradation
1	map04745	Phototransduction - fly	KEGG PATHWAY	1/659	180/33423	0.972518	1	Organismal Systems	Sensory system
1	map04657	IL-17 signaling pathway	KEGG PATHWAY	1/659	181/33423	0.973063	1	Organismal Systems	Immune system
3	map04261	Adrenergic signaling in cardiomyocytes	KEGG PATHWAY	3/659	366/33423	0.976352	1	Organismal Systems	Circulatory system
1	map04370	VEGF signaling pathway	KEGG PATHWAY	1/659	199/33423	0.981216	1	Environmental Information Processing	Signal transduction
3	map03018	RNA degradation	KEGG PATHWAY	3/659	382/33423	0.981522	1	Genetic Information Processing	Folding, sorting and degradation
1	map04916	Melanogenesis	KEGG PATHWAY	1/659	205/33423	0.983344	1	Organismal Systems	Endocrine system
3	map04114	Oocyte meiosis	KEGG PATHWAY	3/659	390/33423	0.983684	1	Cellular Processes	Cell growth and death
2	map03050	Proteasome	KEGG PATHWAY	2/659	306/33423	0.984174	1	Genetic Information Processing	Folding, sorting and degradation
3	map04068	FoxO signaling pathway	KEGG PATHWAY	3/659	392/33423	0.984186	1	Environmental Information Processing	Signal transduction
1	map04350	TGF-beta signaling pathway	KEGG PATHWAY	1/659	218/33423	0.987164	1	Environmental Information Processing	Signal transduction
3	map04670	Leukocyte transendothelial migration	KEGG PATHWAY	3/659	406/33423	0.987304	1	Organismal Systems	Immune system
1	map04624	Toll and Imd signaling pathway	KEGG PATHWAY	1/659	232/33423	0.990306	1	Organismal Systems	Immune system
5	map04015	Rap1 signaling pathway	KEGG PATHWAY	5/659	588/33423	0.990881	1	Environmental Information Processing	Signal transduction
2	map04310	Wnt signaling pathway	KEGG PATHWAY	2/659	339/33423	0.991085	1	Environmental Information Processing	Signal transduction
4	map04010	MAPK signaling pathway	KEGG PATHWAY	4/659	522/33423	0.992435	1	Environmental Information Processing	Signal transduction
3	map04062	Chemokine signaling pathway	KEGG PATHWAY	3/659	444/33423	0.993072	1	Organismal Systems	Immune system
9	map00190	Oxidative phosphorylation	KEGG PATHWAY	9/659	903/33423	0.993106	1	Metabolism	Energy metabolism
1	map04012	ErbB signaling pathway	KEGG PATHWAY	1/659	249/33423	0.993107	1	Environmental Information Processing	Signal transduction
3	map03015	mRNA surveillance pathway	KEGG PATHWAY	3/659	456/33423	0.994293	1	Genetic Information Processing	Translation
2	map04520	Adherens junction	KEGG PATHWAY	2/659	368/33423	0.994651	1	Cellular Processes	Cellular community - eukaryotes
1	map04550	Signaling pathways regulating pluripotency of stem cells	KEGG PATHWAY	1/659	267/33423	0.995197	1	Cellular Processes	Cellular community - eukaryotes
1	map04914	Progesterone-mediated oocyte maturation	KEGG PATHWAY	1/659	268/33423	0.995292	1	Organismal Systems	Endocrine system
1	map04660	T cell receptor signaling pathway	KEGG PATHWAY	1/659	268/33423	0.995292	1	Organismal Systems	Immune system
1	map04668	TNF signaling pathway	KEGG PATHWAY	1/659	272/33423	0.995656	1	Environmental Information Processing	Signal transduction
4	map04150	mTOR signaling pathway	KEGG PATHWAY	4/659	559/33423	0.995679	1	Environmental Information Processing	Signal transduction
1	map04380	Osteoclast differentiation	KEGG PATHWAY	1/659	280/33423	0.9963	1	Organismal Systems	Development
2	map03008	Ribosome biogenesis in eukaryotes	KEGG PATHWAY	2/659	408/33423	0.997379	1	Genetic Information Processing	Translation
2	map04723	Retrograde endocannabinoid signaling	KEGG PATHWAY	2/659	413/33423	0.997604	1	Organismal Systems	Nervous system
2	map04013	MAPK signaling pathway - fly	KEGG PATHWAY	2/659	435/33423	0.998389	1	Environmental Information Processing	Signal transduction
2	map04110	Cell cycle	KEGG PATHWAY	2/659	441/33423	0.998554	1	Cellular Processes	Cell growth and death
1	map04621	NOD-like receptor signaling pathway	KEGG PATHWAY	1/659	357/33423	0.999213	1	Organismal Systems	Immune system
2	map04919	Thyroid hormone signaling pathway	KEGG PATHWAY	2/659	510/33423	0.99959	1	Organismal Systems	Endocrine system
1	map04722	Neurotrophin signaling pathway	KEGG PATHWAY	1/659	435/33423	0.999837	1	Organismal Systems	Nervous system
1	map04390	Hippo signaling pathway	KEGG PATHWAY	1/659	457/33423	0.999895	1	Environmental Information Processing	Signal transduction
4	map04144	Endocytosis	KEGG PATHWAY	4/659	865/33423	0.999971	1	Cellular Processes	Transport and catabolism
2	map03040	Spliceosome	KEGG PATHWAY	2/659	835/33423	0.999999	1	Genetic Information Processing	Transcription
3	map03010	Ribosome	KEGG PATHWAY	3/659	1530/33423	1	1	Genetic Information Processing	Translation

## Sheet: SI_1_DOWN
Num	Pathway id	Description	Database	Ratio_in_study	Ratio_in_pop	Pvalue_uncorrected	Pvalue_corrected	First Category	Second Category
74	map03010	Ribosome	KEGG PATHWAY	74/395	1530/33423	2.75438e-25	7.29911e-23	Genetic Information Processing	Translation
23	map04612	Antigen processing and presentation	KEGG PATHWAY	23/395	223/33423	3.49785e-15	4.63465e-13	Organismal Systems	Immune system
26	map04213	Longevity regulating pathway - multiple species	KEGG PATHWAY	26/395	362/33423	3.03718e-13	2.68284e-11	Organismal Systems	Aging
25	map04915	Estrogen signaling pathway	KEGG PATHWAY	25/395	383/33423	7.14542e-12	3.78708e-10	Organismal Systems	Endocrine system
19	map04260	Cardiac muscle contraction	KEGG PATHWAY	19/395	328/33423	1.71026e-08	5.03577e-07	Organismal Systems	Circulatory system
31	map00190	Oxidative phosphorylation	KEGG PATHWAY	31/395	903/33423	1.46709e-07	3.53434e-06	Metabolism	Energy metabolism
21	map04010	MAPK signaling pathway	KEGG PATHWAY	21/395	522/33423	1.3734e-06	2.42635e-05	Environmental Information Processing	Signal transduction
5	map04672	Intestinal immune network for IgA production	KEGG PATHWAY	5/395	30/33423	2.51136e-05	0.000350269	Organismal Systems	Immune system
10	map04512	ECM-receptor interaction	KEGG PATHWAY	10/395	198/33423	0.000134497	0.00154964	Environmental Information Processing	Signaling molecules and interaction
25	map04141	Protein processing in endoplasmic reticulum	KEGG PATHWAY	25/395	1000/33423	0.000405907	0.00448189	Genetic Information Processing	Folding, sorting and degradation
21	map03040	Spliceosome	KEGG PATHWAY	21/395	835/33423	0.00107648	0.0109719	Genetic Information Processing	Transcription
6	map04640	Hematopoietic cell lineage	KEGG PATHWAY	6/395	104/33423	0.00150435	0.0142376	Organismal Systems	Immune system
17	map04145	Phagosome	KEGG PATHWAY	17/395	644/33423	0.00190275	0.0168077	Cellular Processes	Transport and catabolism
7	map00040	Pentose and glucuronate interconversions	KEGG PATHWAY	7/395	163/33423	0.00336908	0.0270547	Metabolism	Carbohydrate metabolism
20	map04144	Endocytosis	KEGG PATHWAY	20/395	865/33423	0.00366066	0.0277164	Cellular Processes	Transport and catabolism
6	map04514	Cell adhesion molecules (CAMs)	KEGG PATHWAY	6/395	132/33423	0.00493429	0.0363219	Environmental Information Processing	Signaling molecules and interaction
18	map04151	PI3K-Akt signaling pathway	KEGG PATHWAY	18/395	790/33423	0.00657021	0.0446437	Environmental Information Processing	Signal transduction
11	map04723	Retrograde endocannabinoid signaling	KEGG PATHWAY	11/395	413/33423	0.0106889	0.0674421	Organismal Systems	Nervous system
6	map00980	Metabolism of xenobiotics by cytochrome P450	KEGG PATHWAY	6/395	176/33423	0.0186236	0.112165	Metabolism	Xenobiotics biodegradation and metabolism
7	map00561	Glycerolipid metabolism	KEGG PATHWAY	7/395	228/33423	0.019276	0.113515	Metabolism	Lipid metabolism
3	map00100	Steroid biosynthesis	KEGG PATHWAY	3/395	59/33423	0.0327338	0.17703	Metabolism	Lipid metabolism
6	map04650	Natural killer cell mediated cytotoxicity	KEGG PATHWAY	6/395	200/33423	0.0321728	0.177621	Organismal Systems	Immune system
2	map00232	Caffeine metabolism	KEGG PATHWAY	2/395	28/33423	0.0430259	0.228037	Metabolism	Biosynthesis of other secondary metabolites
5	map04960	Aldosterone-regulated sodium reabsorption	KEGG PATHWAY	5/395	167/33423	0.0488056	0.253598	Organismal Systems	Excretory system
2	map00740	Riboflavin metabolism	KEGG PATHWAY	2/395	31/33423	0.0517263	0.258631	Metabolism	Metabolism of cofactors and vitamins
3	map00981	Insect hormone biosynthesis	KEGG PATHWAY	3/395	73/33423	0.0556	0.267891	Metabolism	Metabolism of terpenoids and polyketides
6	map04662	B cell receptor signaling pathway	KEGG PATHWAY	6/395	229/33423	0.0555106	0.272413	Organismal Systems	Immune system
9	map04921	Oxytocin signaling pathway	KEGG PATHWAY	9/395	417/33423	0.0611709	0.279488	Organismal Systems	Endocrine system
3	map04610	Complement and coagulation cascades	KEGG PATHWAY	3/395	75/33423	0.0593518	0.280861	Organismal Systems	Immune system
5	map04664	Fc epsilon RI signaling pathway	KEGG PATHWAY	5/395	180/33423	0.0632206	0.283957	Organismal Systems	Immune system
5	map04657	IL-17 signaling pathway	KEGG PATHWAY	5/395	181/33423	0.0644188	0.284516	Organismal Systems	Immune system
2	map04744	Phototransduction	KEGG PATHWAY	2/395	36/33423	0.0674582	0.288329	Organismal Systems	Sensory system
3	map00360	Phenylalanine metabolism	KEGG PATHWAY	3/395	79/33423	0.0672008	0.291938	Metabolism	Amino acid metabolism
7	map04666	Fc gamma R-mediated phagocytosis	KEGG PATHWAY	7/395	309/33423	0.0755048	0.307827	Organismal Systems	Immune system
5	map00052	Galactose metabolism	KEGG PATHWAY	5/395	189/33423	0.0744595	0.308309	Metabolism	Carbohydrate metabolism
1	map00533	Glycosaminoglycan biosynthesis - keratan sulfate	KEGG PATHWAY	1/395	7/33423	0.0798584	0.311213	Metabolism	Glycan biosynthesis and metabolism
8	map04360	Axon guidance	KEGG PATHWAY	8/395	376/33423	0.0796531	0.315046	Organismal Systems	Development
4	map04658	Th1 and Th2 cell differentiation	KEGG PATHWAY	4/395	140/33423	0.0849426	0.326229	Organismal Systems	Immune system
11	map04910	Insulin signaling pathway	KEGG PATHWAY	11/395	598/33423	0.100157	0.363582	Organismal Systems	Endocrine system
7	map04020	Calcium signaling pathway	KEGG PATHWAY	7/395	337/33423	0.106582	0.371634	Environmental Information Processing	Signal transduction
7	map04211	Longevity regulating pathway	KEGG PATHWAY	7/395	336/33423	0.105369	0.372302	Organismal Systems	Aging
4	map00600	Sphingolipid metabolism	KEGG PATHWAY	4/395	151/33423	0.104644	0.37474	Metabolism	Lipid metabolism
4	map00983	Drug metabolism - other enzymes	KEGG PATHWAY	4/395	148/33423	0.0990786	0.375083	Metabolism	Xenobiotics biodegradation and metabolism
4	map04973	Carbohydrate digestion and absorption	KEGG PATHWAY	4/395	148/33423	0.0990786	0.375083	Organismal Systems	Digestive system
5	map04659	Th17 cell differentiation	KEGG PATHWAY	5/395	215/33423	0.112515	0.382264	Organismal Systems	Immune system
6	map04380	Osteoclast differentiation	KEGG PATHWAY	6/395	280/33423	0.116137	0.384704	Organismal Systems	Development
3	map04964	Proximal tubule bicarbonate reclamation	KEGG PATHWAY	3/395	101/33423	0.117828	0.385486	Organismal Systems	Excretory system
5	map04620	Toll-like receptor signaling pathway	KEGG PATHWAY	5/395	220/33423	0.120737	0.385486	Organismal Systems	Immune system
5	map04064	NF-kappa B signaling pathway	KEGG PATHWAY	5/395	221/33423	0.122415	0.386189	Environmental Information Processing	Signal transduction
5	map04974	Protein digestion and absorption	KEGG PATHWAY	5/395	225/33423	0.129232	0.4029	Organismal Systems	Digestive system
5	map04912	GnRH signaling pathway	KEGG PATHWAY	5/395	232/33423	0.141566	0.436221	Organismal Systems	Endocrine system
8	map04722	Neurotrophin signaling pathway	KEGG PATHWAY	8/395	435/33423	0.145924	0.439429	Organismal Systems	Nervous system
7	map04261	Adrenergic signaling in cardiomyocytes	KEGG PATHWAY	7/395	366/33423	0.144938	0.441477	Organismal Systems	Circulatory system
3	map00053	Ascorbate and aldarate metabolism	KEGG PATHWAY	3/395	118/33423	0.164048	0.483031	Metabolism	Carbohydrate metabolism
4	map04713	Circadian entrainment	KEGG PATHWAY	4/395	185/33423	0.176572	0.497782	Organismal Systems	Environmental adaptation
1	map00290	Valine, leucine and isoleucine biosynthesis	KEGG PATHWAY	1/395	16/33423	0.173256	0.499053	Metabolism	Amino acid metabolism
15	map03013	RNA transport	KEGG PATHWAY	15/395	992/33423	0.199404	0.550438	Genetic Information Processing	Translation
12	map04510	Focal adhesion	KEGG PATHWAY	12/395	779/33423	0.214202	0.567634	Cellular Processes	Cellular community - eukaryotes
5	map04660	T cell receptor signaling pathway	KEGG PATHWAY	5/395	268/33423	0.212101	0.567745	Organismal Systems	Immune system
1	map00120	Primary bile acid biosynthesis	KEGG PATHWAY	1/395	21/33423	0.220993	0.568575	Metabolism	Lipid metabolism
4	map04370	VEGF signaling pathway	KEGG PATHWAY	4/395	199/33423	0.21006	0.573876	Environmental Information Processing	Signal transduction
4	map04970	Salivary secretion	KEGG PATHWAY	4/395	199/33423	0.21006	0.573876	Organismal Systems	Digestive system
7	map04071	Sphingolipid signaling pathway	KEGG PATHWAY	7/395	421/33423	0.232384	0.592132	Environmental Information Processing	Signal transduction
4	map00051	Fructose and mannose metabolism	KEGG PATHWAY	4/395	211/33423	0.240065	0.605879	Metabolism	Carbohydrate metabolism
4	map04917	Prolactin signaling pathway	KEGG PATHWAY	4/395	214/33423	0.247719	0.619297	Organismal Systems	Endocrine system
3	map00380	Tryptophan metabolism	KEGG PATHWAY	3/395	147/33423	0.252066	0.624276	Metabolism	Amino acid metabolism
9	map04024	cAMP signaling pathway	KEGG PATHWAY	9/395	593/33423	0.270019	0.633229	Environmental Information Processing	Signal transduction
3	map00982	Drug metabolism - cytochrome P450	KEGG PATHWAY	3/395	152/33423	0.267945	0.633977	Metabolism	Xenobiotics biodegradation and metabolism
8	map04152	AMPK signaling pathway	KEGG PATHWAY	8/395	522/33423	0.277963	0.635001	Environmental Information Processing	Signal transduction
1	map00471	D-Glutamine and D-glutamate metabolism	KEGG PATHWAY	1/395	28/33423	0.283241	0.636093	Metabolism	Metabolism of other amino acids
9	map04015	Rap1 signaling pathway	KEGG PATHWAY	9/395	588/33423	0.262252	0.637584	Environmental Information Processing	Signal transduction
5	map04214	Apoptosis - fly	KEGG PATHWAY	5/395	300/33423	0.282245	0.639273	Cellular Processes	Cell growth and death
7	map04611	Platelet activation	KEGG PATHWAY	7/395	452/33423	0.28799	0.641323	Organismal Systems	Immune system
3	map04971	Gastric acid secretion	KEGG PATHWAY	3/395	161/33423	0.296785	0.644656	Organismal Systems	Digestive system
4	map04750	Inflammatory mediator regulation of TRP channels	KEGG PATHWAY	4/395	231/33423	0.291956	0.644737	Organismal Systems	Sensory system
2	map00590	Arachidonic acid metabolism	KEGG PATHWAY	2/395	92/33423	0.296534	0.649433	Metabolism	Lipid metabolism
9	map04810	Regulation of actin cytoskeleton	KEGG PATHWAY	9/395	631/33423	0.330996	0.654582	Cellular Processes	Cell motility
1	map04711	Circadian rhythm - fly	KEGG PATHWAY	1/395	33/33423	0.324642	0.656719	Organismal Systems	Environmental adaptation
7	map04014	Ras signaling pathway	KEGG PATHWAY	7/395	469/33423	0.31973	0.65681	Environmental Information Processing	Signal transduction
3	map04923	Regulation of lipolysis in adipocytes	KEGG PATHWAY	3/395	169/33423	0.322568	0.657543	Organismal Systems	Endocrine system
9	map04142	Lysosome	KEGG PATHWAY	9/395	617/33423	0.308183	0.658616	Cellular Processes	Transport and catabolism
4	map04012	ErbB signaling pathway	KEGG PATHWAY	4/395	249/33423	0.339802	0.662114	Environmental Information Processing	Signal transduction
6	map04068	FoxO signaling pathway	KEGG PATHWAY	6/395	392/33423	0.319123	0.665887	Environmental Information Processing	Signal transduction
2	map04740	Olfactory transduction	KEGG PATHWAY	2/395	104/33423	0.348472	0.669167	Organismal Systems	Sensory system
3	map04745	Phototransduction - fly	KEGG PATHWAY	3/395	180/33423	0.358015	0.672864	Organismal Systems	Sensory system
6	map04670	Leukocyte transendothelial migration	KEGG PATHWAY	6/395	406/33423	0.348233	0.67359	Organismal Systems	Immune system
6	map04146	Peroxisome	KEGG PATHWAY	6/395	410/33423	0.356599	0.67499	Cellular Processes	Transport and catabolism
1	map04742	Taste transduction	KEGG PATHWAY	1/395	40/33423	0.378627	0.696778	Organismal Systems	Sensory system
2	map04978	Mineral absorption	KEGG PATHWAY	2/395	111/33423	0.37819	0.700842	Organismal Systems	Digestive system
4	map04914	Progesterone-mediated oocyte maturation	KEGG PATHWAY	4/395	268/33423	0.390549	0.70405	Organismal Systems	Endocrine system
2	map00830	Retinol metabolism	KEGG PATHWAY	2/395	113/33423	0.386579	0.706507	Metabolism	Metabolism of cofactors and vitamins
3	map04720	Long-term potentiation	KEGG PATHWAY	3/395	192/33423	0.396372	0.709721	Organismal Systems	Nervous system
4	map04668	TNF signaling pathway	KEGG PATHWAY	4/395	272/33423	0.401185	0.713517	Environmental Information Processing	Signal transduction
3	map04918	Thyroid hormone synthesis	KEGG PATHWAY	3/395	207/33423	0.443397	0.743672	Organismal Systems	Endocrine system
6	map04022	cGMP-PKG signaling pathway	KEGG PATHWAY	6/395	451/33423	0.442459	0.746826	Environmental Information Processing	Signal transduction
3	map04916	Melanogenesis	KEGG PATHWAY	3/395	205/33423	0.437203	0.75233	Organismal Systems	Endocrine system
1	map00770	Pantothenate and CoA biosynthesis	KEGG PATHWAY	1/395	51/33423	0.454894	0.753418	Metabolism	Metabolism of cofactors and vitamins
1	map00130	Ubiquinone and other terpenoid-quinone biosynthesis	KEGG PATHWAY	1/395	48/33423	0.435072	0.753556	Metabolism	Metabolism of cofactors and vitamins
7	map04210	Apoptosis	KEGG PATHWAY	7/395	528/33423	0.432706	0.754388	Cellular Processes	Cell growth and death
3	map04630	Jak-STAT signaling pathway	KEGG PATHWAY	3/395	203/33423	0.430984	0.761405	Environmental Information Processing	Signal transduction
3	map04920	Adipocytokine signaling pathway	KEGG PATHWAY	3/395	203/33423	0.430984	0.761405	Organismal Systems	Endocrine system
1	map00730	Thiamine metabolism	KEGG PATHWAY	1/395	54/33423	0.474023	0.77065	Metabolism	Metabolism of cofactors and vitamins
1	map00400	Phenylalanine, tyrosine and tryptophan biosynthesis	KEGG PATHWAY	1/395	54/33423	0.474023	0.77065	Metabolism	Amino acid metabolism
5	map04070	Phosphatidylinositol signaling system	KEGG PATHWAY	5/395	382/33423	0.471787	0.77175	Environmental Information Processing	Signal transduction
5	map04072	Phospholipase D signaling pathway	KEGG PATHWAY	5/395	394/33423	0.49874	0.796181	Environmental Information Processing	Signal transduction
3	map04976	Bile secretion	KEGG PATHWAY	3/395	229/33423	0.509549	0.808566	Organismal Systems	Digestive system
3	map04624	Toll and Imd signaling pathway	KEGG PATHWAY	3/395	232/33423	0.518253	0.812646	Organismal Systems	Immune system
1	map00450	Selenocompound metabolism	KEGG PATHWAY	1/395	61/33423	0.516092	0.814073	Metabolism	Metabolism of other amino acids
3	map04725	Cholinergic synapse	KEGG PATHWAY	3/395	238/33423	0.535408	0.81542	Organismal Systems	Nervous system
1	map00531	Glycosaminoglycan degradation	KEGG PATHWAY	1/395	64/33423	0.533078	0.821312	Metabolism	Glycan biosynthesis and metabolism
1	map00920	Sulfur metabolism	KEGG PATHWAY	1/395	64/33423	0.533078	0.821312	Metabolism	Energy metabolism
5	map04066	HIF-1 signaling pathway	KEGG PATHWAY	5/395	414/33423	0.542429	0.821393	Environmental Information Processing	Signal transduction
4	map03320	PPAR signaling pathway	KEGG PATHWAY	4/395	323/33423	0.531837	0.82904	Organismal Systems	Endocrine system
6	map04919	Thyroid hormone signaling pathway	KEGG PATHWAY	6/395	510/33423	0.560927	0.830423	Organismal Systems	Endocrine system
1	map00790	Folate biosynthesis	KEGG PATHWAY	1/395	71/33423	0.570434	0.830578	Metabolism	Metabolism of cofactors and vitamins
2	map04726	Serotonergic synapse	KEGG PATHWAY	2/395	156/33423	0.552056	0.831221	Organismal Systems	Nervous system
8	map00230	Purine metabolism	KEGG PATHWAY	8/395	718/33423	0.615758	0.8368	Metabolism	Nucleotide metabolism
3	map04540	Gap junction	KEGG PATHWAY	3/395	261/33423	0.597808	0.838197	Cellular Processes	Cellular community - eukaryotes
3	map00270	Cysteine and methionine metabolism	KEGG PATHWAY	3/395	255/33423	0.582065	0.8383	Metabolism	Amino acid metabolism
7	map04530	Tight junction	KEGG PATHWAY	7/395	611/33423	0.585325	0.838438	Cellular Processes	Cellular community - eukaryotes
1	map00340	Histidine metabolism	KEGG PATHWAY	1/395	69/33423	0.560076	0.838532	Metabolism	Amino acid metabolism
1	map04977	Vitamin digestion and absorption	KEGG PATHWAY	1/395	69/33423	0.560076	0.838532	Organismal Systems	Digestive system
2	map04924	Renin secretion	KEGG PATHWAY	2/395	164/33423	0.5792	0.838733	Organismal Systems	Endocrine system
1	map04710	Circadian rhythm	KEGG PATHWAY	1/395	78/33423	0.604809	0.839133	Organismal Systems	Environmental adaptation
2	map04911	Insulin secretion	KEGG PATHWAY	2/395	175/33423	0.614525	0.839428	Organismal Systems	Endocrine system
2	map00410	beta-Alanine metabolism	KEGG PATHWAY	2/395	173/33423	0.608275	0.839546	Metabolism	Metabolism of other amino acids
5	map04212	Longevity regulating pathway - worm	KEGG PATHWAY	5/395	443/33423	0.602402	0.840193	Organismal Systems	Aging
1	map00910	Nitrogen metabolism	KEGG PATHWAY	1/395	84/33423	0.632081	0.841716	Metabolism	Energy metabolism
3	map04550	Signaling pathways regulating pluripotency of stem cells	KEGG PATHWAY	3/395	267/33423	0.61316	0.841904	Cellular Processes	Cellular community - eukaryotes
4	map04922	Glucagon signaling pathway	KEGG PATHWAY	4/395	351/33423	0.59735	0.842009	Organismal Systems	Endocrine system
3	map04972	Pancreatic secretion	KEGG PATHWAY	3/395	260/33423	0.595211	0.843481	Organismal Systems	Digestive system
1	map00140	Steroid hormone biosynthesis	KEGG PATHWAY	1/395	83/33423	0.62767	0.844327	Metabolism	Lipid metabolism
6	map04150	mTOR signaling pathway	KEGG PATHWAY	6/395	559/33423	0.649504	0.852072	Environmental Information Processing	Signal transduction
3	map04270	Vascular smooth muscle contraction	KEGG PATHWAY	3/395	289/33423	0.66602	0.852634	Organismal Systems	Circulatory system
2	map00330	Arginine and proline metabolism	KEGG PATHWAY	2/395	188/33423	0.653293	0.852821	Metabolism	Amino acid metabolism
3	map00020	Citrate cycle (TCA cycle)	KEGG PATHWAY	3/395	285/33423	0.656814	0.853214	Metabolism	Carbohydrate metabolism
2	map00260	Glycine, serine and threonine metabolism	KEGG PATHWAY	2/395	192/33423	0.66458	0.854921	Metabolism	Amino acid metabolism
2	map04925	Aldosterone synthesis and secretion	KEGG PATHWAY	2/395	191/33423	0.661787	0.85548	Organismal Systems	Endocrine system
1	map04975	Fat digestion and absorption	KEGG PATHWAY	1/395	88/33423	0.64921	0.855924	Organismal Systems	Digestive system
1	map04215	Apoptosis - multiple species	KEGG PATHWAY	1/395	98/33423	0.688634	0.873149	Cellular Processes	Cell growth and death
1	map00670	One carbon pool by folate	KEGG PATHWAY	1/395	101/33423	0.699576	0.882798	Metabolism	Metabolism of cofactors and vitamins
1	map04320	Dorso-ventral axis formation	KEGG PATHWAY	1/395	103/33423	0.706656	0.887506	Organismal Systems	Development
1	map00350	Tyrosine metabolism	KEGG PATHWAY	1/395	104/33423	0.710134	0.887667	Metabolism	Amino acid metabolism
2	map00630	Glyoxylate and dicarboxylate metabolism	KEGG PATHWAY	2/395	223/33423	0.742253	0.894077	Metabolism	Carbohydrate metabolism
2	map02010	ABC transporters	KEGG PATHWAY	2/395	214/33423	0.721439	0.897565	Environmental Information Processing	Membrane transport
1	map00220	Arginine biosynthesis	KEGG PATHWAY	1/395	109/33423	0.726914	0.90015	Metabolism	Amino acid metabolism
2	map04350	TGF-beta signaling pathway	KEGG PATHWAY	2/395	218/33423	0.730859	0.900826	Environmental Information Processing	Signal transduction
5	map04140	Autophagy - animal	KEGG PATHWAY	5/395	531/33423	0.753981	0.904094	Cellular Processes	Transport and catabolism
4	map04062	Chemokine signaling pathway	KEGG PATHWAY	4/395	444/33423	0.771575	0.921024	Organismal Systems	Immune system
1	map03410	Base excision repair	KEGG PATHWAY	1/395	127/33423	0.779691	0.922402	Genetic Information Processing	Replication and repair
1	map03430	Mismatch repair	KEGG PATHWAY	1/395	126/33423	0.777046	0.923395	Genetic Information Processing	Replication and repair
1	map01040	Biosynthesis of unsaturated fatty acids	KEGG PATHWAY	1/395	135/33423	0.799753	0.941932	Metabolism	Lipid metabolism
3	map04520	Adherens junction	KEGG PATHWAY	3/395	368/33423	0.812008	0.952133	Cellular Processes	Cellular community - eukaryotes
1	map04341	Hedgehog signaling pathway - fly	KEGG PATHWAY	1/395	143/33423	0.817994	0.954926	Environmental Information Processing	Signal transduction
2	map00562	Inositol phosphate metabolism	KEGG PATHWAY	2/395	267/33423	0.825774	0.95559	Metabolism	Carbohydrate metabolism
2	map00480	Glutathione metabolism	KEGG PATHWAY	2/395	299/33423	0.870339	0.957012	Metabolism	Metabolism of other amino acids
1	map04080	Neuroactive ligand-receptor interaction	KEGG PATHWAY	1/395	153/33423	0.83848	0.957747	Environmental Information Processing	Signaling molecules and interaction
2	map00620	Pyruvate metabolism	KEGG PATHWAY	2/395	266/33423	0.824182	0.95793	Metabolism	Carbohydrate metabolism
1	map04340	Hedgehog signaling pathway	KEGG PATHWAY	1/395	150/33423	0.832589	0.959287	Environmental Information Processing	Signal transduction
1	map04730	Long-term depression	KEGG PATHWAY	1/395	150/33423	0.832589	0.959287	Organismal Systems	Nervous system
1	map04961	Endocrine and other factor-regulated calcium reabsorption	KEGG PATHWAY	1/395	178/33423	0.880188	0.959875	Organismal Systems	Excretory system
1	map04115	p53 signaling pathway	KEGG PATHWAY	1/395	171/33423	0.869733	0.96033	Cellular Processes	Cell growth and death
2	map04728	Dopaminergic synapse	KEGG PATHWAY	2/395	296/33423	0.866654	0.960934	Organismal Systems	Nervous system
3	map00010	Glycolysis / Gluconeogenesis	KEGG PATHWAY	3/395	399/33423	0.852462	0.961287	Metabolism	Carbohydrate metabolism
1	map04962	Vasopressin-regulated water reabsorption	KEGG PATHWAY	1/395	187/33423	0.892409	0.961334	Organismal Systems	Excretory system
2	map03050	Proteasome	KEGG PATHWAY	2/395	306/33423	0.878578	0.962079	Genetic Information Processing	Folding, sorting and degradation
1	map00510	N-Glycan biosynthesis	KEGG PATHWAY	1/395	185/33423	0.889805	0.962442	Metabolism	Glycan biosynthesis and metabolism
1	map03060	Protein export	KEGG PATHWAY	1/395	160/33423	0.851436	0.964234	Genetic Information Processing	Folding, sorting and degradation
3	map04013	MAPK signaling pathway - fly	KEGG PATHWAY	3/395	435/33423	0.889741	0.966317	Environmental Information Processing	Signal transduction
2	map04721	Synaptic vesicle cycle	KEGG PATHWAY	2/395	332/33423	0.905127	0.967172	Organismal Systems	Nervous system
3	map03008	Ribosome biogenesis in eukaryotes	KEGG PATHWAY	3/395	408/33423	0.862693	0.968702	Genetic Information Processing	Translation
1	map00500	Starch and sucrose metabolism	KEGG PATHWAY	1/395	169/33423	0.866582	0.968963	Metabolism	Carbohydrate metabolism
1	map00860	Porphyrin and chlorophyll metabolism	KEGG PATHWAY	1/395	169/33423	0.866582	0.968963	Metabolism	Metabolism of cofactors and vitamins
2	map04310	Wnt signaling pathway	KEGG PATHWAY	2/395	339/33423	0.91129	0.969846	Environmental Information Processing	Signal transduction
1	map00030	Pentose phosphate pathway	KEGG PATHWAY	1/395	197/33423	0.904534	0.970452	Metabolism	Carbohydrate metabolism
2	map04621	NOD-like receptor signaling pathway	KEGG PATHWAY	2/395	357/33423	0.925458	0.977077	Organismal Systems	Immune system
1	map00250	Alanine, aspartate and glutamate metabolism	KEGG PATHWAY	1/395	225/33423	0.93171	0.979774	Metabolism	Amino acid metabolism
2	map03018	RNA degradation	KEGG PATHWAY	2/395	382/33423	0.941634	0.986296	Genetic Information Processing	Folding, sorting and degradation
1	map00280	Valine, leucine and isoleucine degradation	KEGG PATHWAY	1/395	256/33423	0.952888	0.986388	Metabolism	Amino acid metabolism
2	map04114	Oocyte meiosis	KEGG PATHWAY	2/395	390/33423	0.946065	0.987036	Cellular Processes	Cell growth and death
1	map00520	Amino sugar and nucleotide sugar metabolism	KEGG PATHWAY	1/395	265/33423	0.957704	0.987516	Metabolism	Carbohydrate metabolism
1	map00071	Fatty acid degradation	KEGG PATHWAY	1/395	255/33423	0.95232	0.989666	Metabolism	Lipid metabolism
1	map00564	Glycerophospholipid metabolism	KEGG PATHWAY	1/395	350/33423	0.984748	0.992236	Metabolism	Lipid metabolism
2	map00310	Lysine degradation	KEGG PATHWAY	2/395	498/33423	0.981915	0.993158	Metabolism	Amino acid metabolism
2	map03015	mRNA surveillance pathway	KEGG PATHWAY	2/395	456/33423	0.972188	0.99471	Genetic Information Processing	Translation
2	map00240	Pyrimidine metabolism	KEGG PATHWAY	2/395	472/33423	0.976376	0.995153	Metabolism	Nucleotide metabolism
1	map04390	Hippo signaling pathway	KEGG PATHWAY	1/395	457/33423	0.995792	0.995792	Environmental Information Processing	Signal transduction
4	map04120	Ubiquitin mediated proteolysis	KEGG PATHWAY	4/395	713/33423	0.970262	0.996586	Genetic Information Processing	Folding, sorting and degradation
1	map04391	Hippo signaling pathway - fly	KEGG PATHWAY	1/395	335/33423	0.981736	0.996782	Environmental Information Processing	Signal transduction
1	map04110	Cell cycle	KEGG PATHWAY	1/395	441/33423	0.994897	0.998665	Cellular Processes	Cell growth and death

## Sheet: SI_2_UP
Num	Pathway id	Description	Database	Ratio_in_study	Ratio_in_pop	Pvalue_uncorrected	Pvalue_corrected	First Category	Second Category
11	map01040	Biosynthesis of unsaturated fatty acids	KEGG PATHWAY	11/399	135/33423	7.29247e-07	9.26143e-05	Metabolism	Lipid metabolism
15	map00071	Fatty acid degradation	KEGG PATHWAY	15/399	255/33423	5.15474e-07	0.00013093	Metabolism	Lipid metabolism
9	map00062	Fatty acid elongation	KEGG PATHWAY	9/399	105/33423	4.92872e-06	0.000417298	Metabolism	Lipid metabolism
8	map04975	Fat digestion and absorption	KEGG PATHWAY	8/399	88/33423	1.07523e-05	0.000546218	Organismal Systems	Digestive system
17	map04146	Peroxisome	KEGG PATHWAY	17/399	410/33423	1.07271e-05	0.00068117	Cellular Processes	Transport and catabolism
11	map00052	Galactose metabolism	KEGG PATHWAY	11/399	189/33423	1.88102e-05	0.000796299	Metabolism	Carbohydrate metabolism
10	map00980	Metabolism of xenobiotics by cytochrome P450	KEGG PATHWAY	10/399	176/33423	5.49719e-05	0.0019947	Metabolism	Xenobiotics biodegradation and metabolism
9	map00982	Drug metabolism - cytochrome P450	KEGG PATHWAY	9/399	152/33423	9.41234e-05	0.00217339	Metabolism	Xenobiotics biodegradation and metabolism
9	map00380	Tryptophan metabolism	KEGG PATHWAY	9/399	147/33423	7.27699e-05	0.00231044	Metabolism	Amino acid metabolism
12	map00520	Amino sugar and nucleotide sugar metabolism	KEGG PATHWAY	12/399	265/33423	9.24604e-05	0.00234849	Metabolism	Carbohydrate metabolism
13	map00564	Glycerophospholipid metabolism	KEGG PATHWAY	13/399	350/33423	0.000336768	0.00712825	Metabolism	Lipid metabolism
8	map00600	Sphingolipid metabolism	KEGG PATHWAY	8/399	151/33423	0.000484806	0.00947236	Metabolism	Lipid metabolism
12	map03320	PPAR signaling pathway	KEGG PATHWAY	12/399	323/33423	0.000563139	0.0102169	Organismal Systems	Endocrine system
6	map00565	Ether lipid metabolism	KEGG PATHWAY	6/399	89/33423	0.000703698	0.011916	Metabolism	Lipid metabolism
8	map00640	Propanoate metabolism	KEGG PATHWAY	8/399	165/33423	0.000867548	0.0137723	Metabolism	Carbohydrate metabolism
14	map04212	Longevity regulating pathway - worm	KEGG PATHWAY	14/399	443/33423	0.000990791	0.0148036	Organismal Systems	Aging
10	map00280	Valine, leucine and isoleucine degradation	KEGG PATHWAY	10/399	256/33423	0.00109533	0.0154564	Metabolism	Amino acid metabolism
9	map00561	Glycerolipid metabolism	KEGG PATHWAY	9/399	228/33423	0.00178489	0.0238612	Metabolism	Lipid metabolism
5	map00910	Nitrogen metabolism	KEGG PATHWAY	5/399	84/33423	0.00337508	0.0428635	Metabolism	Energy metabolism
7	map00040	Pentose and glucuronate interconversions	KEGG PATHWAY	7/399	163/33423	0.00355962	0.0430545	Metabolism	Carbohydrate metabolism
4	map00730	Thiamine metabolism	KEGG PATHWAY	4/399	54/33423	0.00395303	0.0456395	Metabolism	Metabolism of cofactors and vitamins
3	map00232	Caffeine metabolism	KEGG PATHWAY	3/399	28/33423	0.00443257	0.0489509	Metabolism	Biosynthesis of other secondary metabolites
3	map04672	Intestinal immune network for IgA production	KEGG PATHWAY	3/399	30/33423	0.0053976	0.0571246	Organismal Systems	Immune system
10	map04260	Cardiac muscle contraction	KEGG PATHWAY	10/399	328/33423	0.00643314	0.0653607	Organismal Systems	Circulatory system
15	map04142	Lysosome	KEGG PATHWAY	15/399	617/33423	0.00784653	0.0738155	Cellular Processes	Transport and catabolism
5	map04640	Hematopoietic cell lineage	KEGG PATHWAY	5/399	104/33423	0.00829366	0.0752354	Organismal Systems	Immune system
6	map00983	Drug metabolism - other enzymes	KEGG PATHWAY	6/399	148/33423	0.0089	0.0779517	Metabolism	Xenobiotics biodegradation and metabolism
6	map04080	Neuroactive ligand-receptor interaction	KEGG PATHWAY	6/399	153/33423	0.0103787	0.085038	Environmental Information Processing	Signaling molecules and interaction
4	map00790	Folate biosynthesis	KEGG PATHWAY	4/399	71/33423	0.0103725	0.0878207	Metabolism	Metabolism of cofactors and vitamins
5	map00830	Retinol metabolism	KEGG PATHWAY	5/399	113/33423	0.0116134	0.0921814	Metabolism	Metabolism of cofactors and vitamins
5	map00650	Butanoate metabolism	KEGG PATHWAY	5/399	116/33423	0.0128951	0.0992534	Metabolism	Carbohydrate metabolism
7	map00051	Fructose and mannose metabolism	KEGG PATHWAY	7/399	211/33423	0.0138233	0.103269	Metabolism	Carbohydrate metabolism
6	map00500	Starch and sucrose metabolism	KEGG PATHWAY	6/399	169/33423	0.0162729	0.114814	Metabolism	Carbohydrate metabolism
7	map00630	Glyoxylate and dicarboxylate metabolism	KEGG PATHWAY	7/399	223/33423	0.0181703	0.11834	Metabolism	Carbohydrate metabolism
7	map04612	Antigen processing and presentation	KEGG PATHWAY	7/399	223/33423	0.0181703	0.11834	Organismal Systems	Immune system
4	map00140	Steroid hormone biosynthesis	KEGG PATHWAY	4/399	83/33423	0.0175624	0.120563	Metabolism	Lipid metabolism
6	map00410	beta-Alanine metabolism	KEGG PATHWAY	6/399	173/33423	0.0180462	0.120625	Metabolism	Metabolism of other amino acids
2	map00120	Primary bile acid biosynthesis	KEGG PATHWAY	2/399	21/33423	0.0257025	0.15923	Metabolism	Lipid metabolism
9	map04213	Longevity regulating pathway - multiple species	KEGG PATHWAY	9/399	362/33423	0.0308844	0.178287	Organismal Systems	Aging
3	map00592	alpha-Linolenic acid metabolism	KEGG PATHWAY	3/399	58/33423	0.032145	0.18144	Metabolism	Lipid metabolism
4	map00220	Arginine biosynthesis	KEGG PATHWAY	4/399	109/33423	0.0419233	0.23149	Metabolism	Amino acid metabolism
6	map04064	NF-kappa B signaling pathway	KEGG PATHWAY	6/399	221/33423	0.0502308	0.27146	Environmental Information Processing	Signal transduction
6	map04974	Protein digestion and absorption	KEGG PATHWAY	6/399	225/33423	0.0538961	0.27938	Organismal Systems	Digestive system
4	map00053	Ascorbate and aldarate metabolism	KEGG PATHWAY	4/399	118/33423	0.0532989	0.28204	Metabolism	Carbohydrate metabolism
3	map00981	Insect hormone biosynthesis	KEGG PATHWAY	3/399	73/33423	0.0569642	0.289378	Metabolism	Metabolism of terpenoids and polyketides
7	map00480	Glutathione metabolism	KEGG PATHWAY	7/399	299/33423	0.0687117	0.342211	Metabolism	Metabolism of other amino acids
7	map04666	Fc gamma R-mediated phagocytosis	KEGG PATHWAY	7/399	309/33423	0.0786734	0.377039	Organismal Systems	Immune system
5	map04512	ECM-receptor interaction	KEGG PATHWAY	5/399	198/33423	0.08957	0.421311	Environmental Information Processing	Signaling molecules and interaction
3	map00590	Arachidonic acid metabolism	KEGG PATHWAY	3/399	92/33423	0.097891	0.452078	Metabolism	Lipid metabolism
8	map04072	Phospholipase D signaling pathway	KEGG PATHWAY	8/399	394/33423	0.101776	0.45353	Environmental Information Processing	Signal transduction
3	map04215	Apoptosis - multiple species	KEGG PATHWAY	3/399	98/33423	0.112727	0.493666	Cellular Processes	Cell growth and death
2	map00770	Pantothenate and CoA biosynthesis	KEGG PATHWAY	2/399	51/33423	0.123929	0.524634	Metabolism	Metabolism of cofactors and vitamins
1	map00780	Biotin metabolism	KEGG PATHWAY	1/399	12/33423	0.134234	0.549926	Metabolism	Metabolism of cofactors and vitamins
5	map00250	Alanine, aspartate and glutamate metabolism	KEGG PATHWAY	5/399	225/33423	0.133186	0.554578	Metabolism	Amino acid metabolism
4	map00860	Porphyrin and chlorophyll metabolism	KEGG PATHWAY	4/399	169/33423	0.14451	0.582626	Metabolism	Metabolism of cofactors and vitamins
3	map04614	Renin-angiotensin system	KEGG PATHWAY	3/399	112/33423	0.150294	0.596479	Organismal Systems	Endocrine system
2	map00100	Steroid biosynthesis	KEGG PATHWAY	2/399	59/33423	0.156592	0.611914	Metabolism	Lipid metabolism
1	map00290	Valine, leucine and isoleucine biosynthesis	KEGG PATHWAY	1/399	16/33423	0.174857	0.662892	Metabolism	Amino acid metabolism
5	map04972	Pancreatic secretion	KEGG PATHWAY	5/399	260/33423	0.20092	0.729054	Organismal Systems	Digestive system
2	map04977	Vitamin digestion and absorption	KEGG PATHWAY	2/399	69/33423	0.199296	0.733642	Organismal Systems	Digestive system
3	map04514	Cell adhesion molecules (CAMs)	KEGG PATHWAY	3/399	132/33423	0.209524	0.749565	Environmental Information Processing	Signaling molecules and interaction
1	map00524	Neomycin, kanamycin and gentamicin biosynthesis	KEGG PATHWAY	1/399	24/33423	0.250488	0.848319	Metabolism	Biosynthesis of other secondary metabolites
3	map04623	Cytosolic DNA-sensing pathway	KEGG PATHWAY	3/399	158/33423	0.292282	0.964151	Organismal Systems	Immune system
1	map00604	Glycosphingolipid biosynthesis - ganglio series	KEGG PATHWAY	1/399	32/33423	0.319202	0.988749	Metabolism	Glycan biosynthesis and metabolism
6	map04915	Estrogen signaling pathway	KEGG PATHWAY	6/399	383/33423	0.308565	0.992094	Organismal Systems	Endocrine system
4	map04725	Cholinergic synapse	KEGG PATHWAY	4/399	238/33423	0.316891	0.993708	Organismal Systems	Nervous system
5	map03010	Ribosome	KEGG PATHWAY	5/399	1530/33423	0.999951	0.999951	Genetic Information Processing	Translation
4	map04540	Gap junction	KEGG PATHWAY	4/399	261/33423	0.378935	1	Cellular Processes	Cellular community - eukaryotes
8	map04530	Tight junction	KEGG PATHWAY	8/399	611/33423	0.445658	1	Cellular Processes	Cellular community - eukaryotes
4	map04214	Apoptosis - fly	KEGG PATHWAY	4/399	300/33423	0.482113	1	Cellular Processes	Cell growth and death
9	map04510	Focal adhesion	KEGG PATHWAY	9/399	779/33423	0.58605	1	Cellular Processes	Cellular community - eukaryotes
6	map04210	Apoptosis	KEGG PATHWAY	6/399	528/33423	0.604474	1	Cellular Processes	Cell growth and death
2	map04115	p53 signaling pathway	KEGG PATHWAY	2/399	171/33423	0.60744	1	Cellular Processes	Cell growth and death
7	map04810	Regulation of actin cytoskeleton	KEGG PATHWAY	7/399	631/33423	0.629549	1	Cellular Processes	Cell motility
7	map04145	Phagosome	KEGG PATHWAY	7/399	644/33423	0.650545	1	Cellular Processes	Transport and catabolism
1	map04550	Signaling pathways regulating pluripotency of stem cells	KEGG PATHWAY	1/399	267/33423	0.960025	1	Cellular Processes	Cellular community - eukaryotes
1	map04520	Adherens junction	KEGG PATHWAY	1/399	368/33423	0.988253	1	Cellular Processes	Cellular community - eukaryotes
4	map04144	Endocytosis	KEGG PATHWAY	4/399	865/33423	0.992679	1	Cellular Processes	Transport and catabolism
1	map04110	Cell cycle	KEGG PATHWAY	1/399	441/33423	0.995164	1	Cellular Processes	Cell growth and death
1	map04140	Autophagy - animal	KEGG PATHWAY	1/399	531/33423	0.998385	1	Cellular Processes	Transport and catabolism
6	map04013	MAPK signaling pathway - fly	KEGG PATHWAY	6/399	435/33423	0.418268	1	Environmental Information Processing	Signal transduction
7	map04152	AMPK signaling pathway	KEGG PATHWAY	7/399	522/33423	0.431337	1	Environmental Information Processing	Signal transduction
5	map04068	FoxO signaling pathway	KEGG PATHWAY	5/399	392/33423	0.503115	1	Environmental Information Processing	Signal transduction
4	map04310	Wnt signaling pathway	KEGG PATHWAY	4/399	339/33423	0.577886	1	Environmental Information Processing	Signal transduction
2	map04370	VEGF signaling pathway	KEGG PATHWAY	2/399	199/33423	0.688944	1	Environmental Information Processing	Signal transduction
2	map02010	ABC transporters	KEGG PATHWAY	2/399	214/33423	0.726585	1	Environmental Information Processing	Membrane transport
8	map04151	PI3K-Akt signaling pathway	KEGG PATHWAY	8/399	790/33423	0.728718	1	Environmental Information Processing	Signal transduction
4	map04066	HIF-1 signaling pathway	KEGG PATHWAY	4/399	414/33423	0.730187	1	Environmental Information Processing	Signal transduction
4	map04071	Sphingolipid signaling pathway	KEGG PATHWAY	4/399	421/33423	0.742052	1	Environmental Information Processing	Signal transduction
5	map04010	MAPK signaling pathway	KEGG PATHWAY	5/399	522/33423	0.748566	1	Environmental Information Processing	Signal transduction
1	map04341	Hedgehog signaling pathway - fly	KEGG PATHWAY	1/399	143/33423	0.821125	1	Environmental Information Processing	Signal transduction
2	map04668	TNF signaling pathway	KEGG PATHWAY	2/399	272/33423	0.837696	1	Environmental Information Processing	Signal transduction
2	map04020	Calcium signaling pathway	KEGG PATHWAY	2/399	337/33423	0.912489	1	Environmental Information Processing	Signal transduction
1	map04630	Jak-STAT signaling pathway	KEGG PATHWAY	1/399	203/33423	0.91331	1	Environmental Information Processing	Signal transduction
4	map04015	Rap1 signaling pathway	KEGG PATHWAY	4/399	588/33423	0.922295	1	Environmental Information Processing	Signal transduction
2	map04070	Phosphatidylinositol signaling system	KEGG PATHWAY	2/399	382/33423	0.943818	1	Environmental Information Processing	Signal transduction
1	map04012	ErbB signaling pathway	KEGG PATHWAY	1/399	249/33423	0.950294	1	Environmental Information Processing	Signal transduction
3	map04150	mTOR signaling pathway	KEGG PATHWAY	3/399	559/33423	0.964017	1	Environmental Information Processing	Signal transduction
3	map04024	cAMP signaling pathway	KEGG PATHWAY	3/399	593/33423	0.973656	1	Environmental Information Processing	Signal transduction
2	map04014	Ras signaling pathway	KEGG PATHWAY	2/399	469/33423	0.976794	1	Environmental Information Processing	Signal transduction
1	map04391	Hippo signaling pathway - fly	KEGG PATHWAY	1/399	335/33423	0.982466	1	Environmental Information Processing	Signal transduction
1	map04022	cGMP-PKG signaling pathway	KEGG PATHWAY	1/399	451/33423	0.995718	1	Environmental Information Processing	Signal transduction
1	map04390	Hippo signaling pathway	KEGG PATHWAY	1/399	457/33423	0.99602	1	Environmental Information Processing	Signal transduction
12	map03013	RNA transport	KEGG PATHWAY	12/399	992/33423	0.522309	1	Genetic Information Processing	Translation
8	map04120	Ubiquitin mediated proteolysis	KEGG PATHWAY	8/399	713/33423	0.619194	1	Genetic Information Processing	Folding, sorting and degradation
1	map03460	Fanconi anemia pathway	KEGG PATHWAY	1/399	116/33423	0.752302	1	Genetic Information Processing	Replication and repair
8	map03040	Spliceosome	KEGG PATHWAY	8/399	835/33423	0.781922	1	Genetic Information Processing	Transcription
9	map04141	Protein processing in endoplasmic reticulum	KEGG PATHWAY	9/399	1000/33423	0.846412	1	Genetic Information Processing	Folding, sorting and degradation
1	map03060	Protein export	KEGG PATHWAY	1/399	160/33423	0.854294	1	Genetic Information Processing	Folding, sorting and degradation
1	map03050	Proteasome	KEGG PATHWAY	1/399	306/33423	0.975077	1	Genetic Information Processing	Folding, sorting and degradation
1	map00970	Aminoacyl-tRNA biosynthesis	KEGG PATHWAY	1/399	337/33423	0.982886	1	Genetic Information Processing	Translation
1	map03018	RNA degradation	KEGG PATHWAY	1/399	382/33423	0.99009	1	Genetic Information Processing	Folding, sorting and degradation
1	map03008	Ribosome biogenesis in eukaryotes	KEGG PATHWAY	1/399	408/33423	0.992775	1	Genetic Information Processing	Translation
1	map03015	mRNA surveillance pathway	KEGG PATHWAY	1/399	456/33423	0.995971	1	Genetic Information Processing	Translation
2	map00350	Tyrosine metabolism	KEGG PATHWAY	2/399	104/33423	0.352979	1	Metabolism	Amino acid metabolism
1	map00591	Linoleic acid metabolism	KEGG PATHWAY	1/399	37/33423	0.35892	1	Metabolism	Lipid metabolism
1	map00512	Mucin type O-glycan biosynthesis	KEGG PATHWAY	1/399	39/33423	0.374152	1	Metabolism	Glycan biosynthesis and metabolism
7	map00310	Lysine degradation	KEGG PATHWAY	7/399	498/33423	0.384735	1	Metabolism	Amino acid metabolism
3	map00260	Glycine, serine and threonine metabolism	KEGG PATHWAY	3/399	192/33423	0.402538	1	Metabolism	Amino acid metabolism
1	map00130	Ubiquinone and other terpenoid-quinone biosynthesis	KEGG PATHWAY	1/399	48/33423	0.438349	1	Metabolism	Metabolism of cofactors and vitamins
1	map00400	Phenylalanine, tyrosine and tryptophan biosynthesis	KEGG PATHWAY	1/399	54/33423	0.477454	1	Metabolism	Amino acid metabolism
1	map00360	Phenylalanine metabolism	KEGG PATHWAY	1/399	79/33423	0.613214	1	Metabolism	Amino acid metabolism
1	map00511	Other glycan degradation	KEGG PATHWAY	1/399	82/33423	0.626934	1	Metabolism	Glycan biosynthesis and metabolism
2	map00030	Pentose phosphate pathway	KEGG PATHWAY	2/399	197/33423	0.683615	1	Metabolism	Carbohydrate metabolism
1	map00670	One carbon pool by folate	KEGG PATHWAY	1/399	101/33423	0.703234	1	Metabolism	Metabolism of cofactors and vitamins
4	map00010	Glycolysis / Gluconeogenesis	KEGG PATHWAY	4/399	399/33423	0.703404	1	Metabolism	Carbohydrate metabolism
9	map00190	Oxidative phosphorylation	KEGG PATHWAY	9/399	903/33423	0.753037	1	Metabolism	Energy metabolism
7	map00230	Purine metabolism	KEGG PATHWAY	7/399	718/33423	0.755871	1	Metabolism	Nucleotide metabolism
2	map00020	Citrate cycle (TCA cycle)	KEGG PATHWAY	2/399	285/33423	0.856204	1	Metabolism	Carbohydrate metabolism
1	map00330	Arginine and proline metabolism	KEGG PATHWAY	1/399	188/33423	0.896087	1	Metabolism	Amino acid metabolism
1	map00270	Cysteine and methionine metabolism	KEGG PATHWAY	1/399	255/33423	0.953775	1	Metabolism	Amino acid metabolism
1	map00620	Pyruvate metabolism	KEGG PATHWAY	1/399	266/33423	0.959538	1	Metabolism	Carbohydrate metabolism
1	map00562	Inositol phosphate metabolism	KEGG PATHWAY	1/399	267/33423	0.960025	1	Metabolism	Carbohydrate metabolism
1	map00240	Pyrimidine metabolism	KEGG PATHWAY	1/399	472/33423	0.996685	1	Metabolism	Nucleotide metabolism
2	map04320	Dorso-ventral axis formation	KEGG PATHWAY	2/399	103/33423	0.34866	1	Organismal Systems	Development
5	map04211	Longevity regulating pathway	KEGG PATHWAY	5/399	336/33423	0.373346	1	Organismal Systems	Aging
2	map04730	Long-term depression	KEGG PATHWAY	2/399	150/33423	0.536331	1	Organismal Systems	Nervous system
1	map04913	Ovarian steroidogenesis	KEGG PATHWAY	1/399	64/33423	0.536687	1	Organismal Systems	Endocrine system
7	map04910	Insulin signaling pathway	KEGG PATHWAY	7/399	598/33423	0.573261	1	Organismal Systems	Endocrine system
2	map04923	Regulation of lipolysis in adipocytes	KEGG PATHWAY	2/399	169/33423	0.601038	1	Organismal Systems	Endocrine system
1	map04710	Circadian rhythm	KEGG PATHWAY	1/399	78/33423	0.608529	1	Organismal Systems	Environmental adaptation
5	map04611	Platelet activation	KEGG PATHWAY	5/399	452/33423	0.628899	1	Organismal Systems	Immune system
2	map04664	Fc epsilon RI signaling pathway	KEGG PATHWAY	2/399	180/33423	0.635281	1	Organismal Systems	Immune system
2	map04970	Salivary secretion	KEGG PATHWAY	2/399	199/33423	0.688944	1	Organismal Systems	Digestive system
2	map04650	Natural killer cell mediated cytotoxicity	KEGG PATHWAY	2/399	200/33423	0.69158	1	Organismal Systems	Immune system
1	map04740	Olfactory transduction	KEGG PATHWAY	1/399	104/33423	0.713767	1	Organismal Systems	Sensory system
4	map04670	Leukocyte transendothelial migration	KEGG PATHWAY	4/399	406/33423	0.716134	1	Organismal Systems	Immune system
2	map04917	Prolactin signaling pathway	KEGG PATHWAY	2/399	214/33423	0.726585	1	Organismal Systems	Endocrine system
2	map04659	Th17 cell differentiation	KEGG PATHWAY	2/399	215/33423	0.728952	1	Organismal Systems	Immune system
1	map04978	Mineral absorption	KEGG PATHWAY	1/399	111/33423	0.736918	1	Organismal Systems	Digestive system
2	map04662	B cell receptor signaling pathway	KEGG PATHWAY	2/399	229/33423	0.760304	1	Organismal Systems	Immune system
2	map04976	Bile secretion	KEGG PATHWAY	2/399	229/33423	0.760304	1	Organismal Systems	Digestive system
2	map04912	GnRH signaling pathway	KEGG PATHWAY	2/399	232/33423	0.7666	1	Organismal Systems	Endocrine system
1	map04658	Th1 and Th2 cell differentiation	KEGG PATHWAY	1/399	140/33423	0.814535	1	Organismal Systems	Immune system
3	map04360	Axon guidance	KEGG PATHWAY	3/399	376/33423	0.828413	1	Organismal Systems	Development
2	map04914	Progesterone-mediated oocyte maturation	KEGG PATHWAY	2/399	268/33423	0.831582	1	Organismal Systems	Endocrine system
1	map04973	Carbohydrate digestion and absorption	KEGG PATHWAY	1/399	148/33423	0.831595	1	Organismal Systems	Digestive system
1	map04726	Serotonergic synapse	KEGG PATHWAY	1/399	156/33423	0.847089	1	Organismal Systems	Nervous system
1	map04924	Renin secretion	KEGG PATHWAY	1/399	164/33423	0.861161	1	Organismal Systems	Endocrine system
2	map04270	Vascular smooth muscle contraction	KEGG PATHWAY	2/399	289/33423	0.8615	1	Organismal Systems	Circulatory system
1	map04960	Aldosterone-regulated sodium reabsorption	KEGG PATHWAY	1/399	167/33423	0.866098	1	Organismal Systems	Excretory system
3	map04921	Oxytocin signaling pathway	KEGG PATHWAY	3/399	417/33423	0.876594	1	Organismal Systems	Endocrine system
1	map04745	Phototransduction - fly	KEGG PATHWAY	1/399	180/33423	0.885547	1	Organismal Systems	Sensory system
1	map04657	IL-17 signaling pathway	KEGG PATHWAY	1/399	181/33423	0.886921	1	Organismal Systems	Immune system
1	map04713	Circadian entrainment	KEGG PATHWAY	1/399	185/33423	0.892253	1	Organismal Systems	Environmental adaptation
1	map04925	Aldosterone synthesis and secretion	KEGG PATHWAY	1/399	191/33423	0.899785	1	Organismal Systems	Endocrine system
1	map04720	Long-term potentiation	KEGG PATHWAY	1/399	192/33423	0.900989	1	Organismal Systems	Nervous system
1	map04920	Adipocytokine signaling pathway	KEGG PATHWAY	1/399	203/33423	0.91331	1	Organismal Systems	Endocrine system
1	map04916	Melanogenesis	KEGG PATHWAY	1/399	205/33423	0.91538	1	Organismal Systems	Endocrine system
1	map04918	Thyroid hormone synthesis	KEGG PATHWAY	1/399	207/33423	0.9174	1	Organismal Systems	Endocrine system
2	map04922	Glucagon signaling pathway	KEGG PATHWAY	2/399	351/33423	0.923668	1	Organismal Systems	Endocrine system
2	map04621	NOD-like receptor signaling pathway	KEGG PATHWAY	2/399	357/33423	0.928035	1	Organismal Systems	Immune system
1	map04620	Toll-like receptor signaling pathway	KEGG PATHWAY	1/399	220/33423	0.929411	1	Organismal Systems	Immune system
2	map04261	Adrenergic signaling in cardiomyocytes	KEGG PATHWAY	2/399	366/33423	0.934147	1	Organismal Systems	Circulatory system
1	map04624	Toll and Imd signaling pathway	KEGG PATHWAY	1/399	232/33423	0.938945	1	Organismal Systems	Immune system
3	map04919	Thyroid hormone signaling pathway	KEGG PATHWAY	3/399	510/33423	0.944183	1	Organismal Systems	Endocrine system
1	map04660	T cell receptor signaling pathway	KEGG PATHWAY	1/399	268/33423	0.960506	1	Organismal Systems	Immune system
1	map04380	Osteoclast differentiation	KEGG PATHWAY	1/399	280/33423	0.965848	1	Organismal Systems	Development
1	map04723	Retrograde endocannabinoid signaling	KEGG PATHWAY	1/399	413/33423	0.993201	1	Organismal Systems	Nervous system
1	map04722	Neurotrophin signaling pathway	KEGG PATHWAY	1/399	435/33423	0.994798	1	Organismal Systems	Nervous system
1	map04062	Chemokine signaling pathway	KEGG PATHWAY	1/399	444/33423	0.995337	1	Organismal Systems	Immune system

## Sheet: SI_2_DOWN
Num	Pathway id	Description	Database	Ratio_in_study	Ratio_in_pop	Pvalue_uncorrected	Pvalue_corrected	First Category	Second Category
71	map03010	Ribosome	KEGG PATHWAY	71/359	1530/33423	8.86144e-26	2.15333e-23	Genetic Information Processing	Translation
16	map04612	Antigen processing and presentation	KEGG PATHWAY	16/359	223/33423	3.10304e-09	2.51347e-07	Organismal Systems	Immune system
18	map04260	Cardiac muscle contraction	KEGG PATHWAY	18/359	328/33423	2.17686e-08	1.32244e-06	Organismal Systems	Circulatory system
29	map00190	Oxidative phosphorylation	KEGG PATHWAY	29/359	903/33423	2.01115e-07	8.14517e-06	Metabolism	Energy metabolism
16	map04213	Longevity regulating pathway - multiple species	KEGG PATHWAY	16/359	362/33423	2.32908e-06	7.0746e-05	Organismal Systems	Aging
5	map00232	Caffeine metabolism	KEGG PATHWAY	5/359	28/33423	1.1152e-05	0.000225827	Metabolism	Biosynthesis of other secondary metabolites
15	map04915	Estrogen signaling pathway	KEGG PATHWAY	15/359	383/33423	2.01155e-05	0.000376005	Organismal Systems	Endocrine system
4	map04672	Intestinal immune network for IgA production	KEGG PATHWAY	4/359	30/33423	0.000287649	0.00367887	Organismal Systems	Immune system
9	map00561	Glycerolipid metabolism	KEGG PATHWAY	9/359	228/33423	0.000861612	0.00910312	Metabolism	Lipid metabolism
7	map00983	Drug metabolism - other enzymes	KEGG PATHWAY	7/359	148/33423	0.0011408	0.0115506	Metabolism	Xenobiotics biodegradation and metabolism
16	map04145	Phagosome	KEGG PATHWAY	16/359	644/33423	0.00180067	0.0168293	Cellular Processes	Transport and catabolism
6	map04514	Cell adhesion molecules (CAMs)	KEGG PATHWAY	6/359	132/33423	0.00310591	0.0260254	Environmental Information Processing	Signaling molecules and interaction
7	map00980	Metabolism of xenobiotics by cytochrome P450	KEGG PATHWAY	7/359	176/33423	0.00304742	0.0264473	Metabolism	Xenobiotics biodegradation and metabolism
5	map04640	Hematopoietic cell lineage	KEGG PATHWAY	5/359	104/33423	0.0053729	0.0421166	Organismal Systems	Immune system
7	map04512	ECM-receptor interaction	KEGG PATHWAY	7/359	198/33423	0.00577774	0.0438747	Environmental Information Processing	Signaling molecules and interaction
6	map00040	Pentose and glucuronate interconversions	KEGG PATHWAY	6/359	163/33423	0.00855755	0.0594138	Metabolism	Carbohydrate metabolism
12	map04010	MAPK signaling pathway	KEGG PATHWAY	12/359	522/33423	0.0114934	0.0754837	Environmental Information Processing	Signal transduction
2	map00290	Valine, leucine and isoleucine biosynthesis	KEGG PATHWAY	2/359	16/33423	0.0124991	0.0799281	Metabolism	Amino acid metabolism
10	map04723	Retrograde endocannabinoid signaling	KEGG PATHWAY	10/359	413/33423	0.0145324	0.0905477	Organismal Systems	Nervous system
4	map00590	Arachidonic acid metabolism	KEGG PATHWAY	4/359	92/33423	0.0174622	0.106083	Metabolism	Lipid metabolism
6	map04650	Natural killer cell mediated cytotoxicity	KEGG PATHWAY	6/359	200/33423	0.021472	0.121342	Organismal Systems	Immune system
15	map04151	PI3K-Akt signaling pathway	KEGG PATHWAY	15/359	790/33423	0.0248532	0.137258	Environmental Information Processing	Signal transduction
4	map00053	Ascorbate and aldarate metabolism	KEGG PATHWAY	4/359	118/33423	0.0387325	0.204609	Metabolism	Carbohydrate metabolism
3	map00981	Insect hormone biosynthesis	KEGG PATHWAY	3/359	73/33423	0.0440542	0.223024	Metabolism	Metabolism of terpenoids and polyketides
17	map04141	Protein processing in endoplasmic reticulum	KEGG PATHWAY	17/359	1000/33423	0.0435163	0.224989	Genetic Information Processing	Folding, sorting and degradation
3	map04610	Complement and coagulation cascades	KEGG PATHWAY	3/359	75/33423	0.0470969	0.228891	Organismal Systems	Immune system
5	map00330	Arginine and proline metabolism	KEGG PATHWAY	5/359	188/33423	0.0529189	0.252143	Metabolism	Amino acid metabolism
14	map03040	Spliceosome	KEGG PATHWAY	14/359	835/33423	0.0686961	0.298092	Genetic Information Processing	Transcription
1	map00533	Glycosaminoglycan biosynthesis - keratan sulfate	KEGG PATHWAY	1/359	7/33423	0.0728142	0.310418	Metabolism	Glycan biosynthesis and metabolism
4	map04080	Neuroactive ligand-receptor interaction	KEGG PATHWAY	4/359	153/33423	0.0834092	0.349456	Environmental Information Processing	Signaling molecules and interaction
9	map04210	Apoptosis	KEGG PATHWAY	9/359	528/33423	0.11789	0.462053	Cellular Processes	Cell growth and death
4	map04664	Fc epsilon RI signaling pathway	KEGG PATHWAY	4/359	180/33423	0.129548	0.476972	Organismal Systems	Immune system
13	map04144	Endocytosis	KEGG PATHWAY	13/359	865/33423	0.142401	0.516471	Cellular Processes	Transport and catabolism
5	map04540	Gap junction	KEGG PATHWAY	5/359	261/33423	0.151106	0.532157	Cellular Processes	Cellular community - eukaryotes
7	map04670	Leukocyte transendothelial migration	KEGG PATHWAY	7/359	406/33423	0.149234	0.533293	Organismal Systems	Immune system
7	map04146	Peroxisome	KEGG PATHWAY	7/359	410/33423	0.154528	0.536432	Cellular Processes	Transport and catabolism
7	map04921	Oxytocin signaling pathway	KEGG PATHWAY	7/359	417/33423	0.163997	0.55349	Organismal Systems	Endocrine system
5	map04668	TNF signaling pathway	KEGG PATHWAY	5/359	272/33423	0.17005	0.558408	Environmental Information Processing	Signal transduction
2	map00340	Histidine metabolism	KEGG PATHWAY	2/359	69/33423	0.169624	0.56464	Metabolism	Amino acid metabolism
9	map04015	Rap1 signaling pathway	KEGG PATHWAY	9/359	588/33423	0.184266	0.574059	Environmental Information Processing	Signal transduction
2	map00790	Folate biosynthesis	KEGG PATHWAY	2/359	71/33423	0.177282	0.574394	Metabolism	Metabolism of cofactors and vitamins
4	map04918	Thyroid hormone synthesis	KEGG PATHWAY	4/359	207/33423	0.183947	0.580507	Organismal Systems	Endocrine system
3	map04658	Th1 and Th2 cell differentiation	KEGG PATHWAY	3/359	140/33423	0.191149	0.587965	Organismal Systems	Immune system
4	map04917	Prolactin signaling pathway	KEGG PATHWAY	4/359	214/33423	0.199126	0.597378	Organismal Systems	Endocrine system
6	map04261	Adrenergic signaling in cardiomyocytes	KEGG PATHWAY	6/359	366/33423	0.20241	0.599825	Organismal Systems	Circulatory system
3	map04973	Carbohydrate digestion and absorption	KEGG PATHWAY	3/359	148/33423	0.213161	0.602303	Organismal Systems	Digestive system
4	map04620	Toll-like receptor signaling pathway	KEGG PATHWAY	4/359	220/33423	0.212427	0.607292	Organismal Systems	Immune system
2	map00360	Phenylalanine metabolism	KEGG PATHWAY	2/359	79/33423	0.208382	0.610084	Metabolism	Amino acid metabolism
4	map04662	B cell receptor signaling pathway	KEGG PATHWAY	4/359	229/33423	0.232821	0.642903	Organismal Systems	Immune system
2	map04975	Fat digestion and absorption	KEGG PATHWAY	2/359	88/33423	0.243953	0.666075	Organismal Systems	Digestive system
4	map04725	Cholinergic synapse	KEGG PATHWAY	4/359	238/33423	0.253667	0.6849	Organismal Systems	Nervous system
3	map04960	Aldosterone-regulated sodium reabsorption	KEGG PATHWAY	3/359	167/33423	0.267261	0.690899	Organismal Systems	Excretory system
1	map04122	Sulfur relay system	KEGG PATHWAY	1/359	33/33423	0.299909	0.70075	Genetic Information Processing	Folding, sorting and degradation
5	map04020	Calcium signaling pathway	KEGG PATHWAY	5/359	337/33423	0.296562	0.706516	Environmental Information Processing	Signal transduction
2	map04622	RIG-I-like receptor signaling pathway	KEGG PATHWAY	2/359	102/33423	0.299591	0.706801	Organismal Systems	Immune system
3	map04657	IL-17 signaling pathway	KEGG PATHWAY	3/359	181/33423	0.308074	0.71297	Organismal Systems	Immune system
4	map00280	Valine, leucine and isoleucine degradation	KEGG PATHWAY	4/359	256/33423	0.296371	0.713051	Metabolism	Amino acid metabolism
3	map00410	beta-Alanine metabolism	KEGG PATHWAY	3/359	173/33423	0.284695	0.713204	Metabolism	Metabolism of other amino acids
5	map04211	Longevity regulating pathway	KEGG PATHWAY	5/359	336/33423	0.294485	0.7156	Organismal Systems	Aging
1	map00740	Riboflavin metabolism	KEGG PATHWAY	1/359	31/33423	0.284609	0.720418	Metabolism	Metabolism of cofactors and vitamins
8	map04142	Lysosome	KEGG PATHWAY	8/359	617/33423	0.3451	0.729211	Cellular Processes	Transport and catabolism
3	map04630	Jak-STAT signaling pathway	KEGG PATHWAY	3/359	203/33423	0.372437	0.729857	Environmental Information Processing	Signal transduction
12	map03013	RNA transport	KEGG PATHWAY	12/359	992/33423	0.378768	0.730482	Genetic Information Processing	Translation
2	map00830	Retinol metabolism	KEGG PATHWAY	2/359	113/33423	0.342874	0.730862	Metabolism	Metabolism of cofactors and vitamins
6	map04212	Longevity regulating pathway - worm	KEGG PATHWAY	6/359	443/33423	0.341186	0.733701	Organismal Systems	Aging
8	map04530	Tight junction	KEGG PATHWAY	8/359	611/33423	0.335483	0.734436	Cellular Processes	Cellular community - eukaryotes
1	map04742	Taste transduction	KEGG PATHWAY	1/359	40/33423	0.350935	0.735148	Organismal Systems	Sensory system
4	map04380	Osteoclast differentiation	KEGG PATHWAY	4/359	280/33423	0.354453	0.736172	Organismal Systems	Development
3	map04370	VEGF signaling pathway	KEGG PATHWAY	3/359	199/33423	0.360779	0.736717	Environmental Information Processing	Signal transduction
6	map04611	Platelet activation	KEGG PATHWAY	6/359	452/33423	0.358282	0.737818	Organismal Systems	Immune system
8	map04810	Regulation of actin cytoskeleton	KEGG PATHWAY	8/359	631/33423	0.367675	0.738389	Cellular Processes	Cell motility
2	map04978	Mineral absorption	KEGG PATHWAY	2/359	111/33423	0.335058	0.740173	Organismal Systems	Digestive system
4	map04550	Signaling pathways regulating pluripotency of stem cells	KEGG PATHWAY	4/359	267/33423	0.322904	0.740242	Cellular Processes	Cellular community - eukaryotes
7	map04152	AMPK signaling pathway	KEGG PATHWAY	7/359	522/33423	0.329978	0.742451	Environmental Information Processing	Signal transduction
9	map00230	Purine metabolism	KEGG PATHWAY	9/359	718/33423	0.36666	0.742486	Metabolism	Nucleotide metabolism
10	map04510	Focal adhesion	KEGG PATHWAY	10/359	779/33423	0.328434	0.745882	Cellular Processes	Cellular community - eukaryotes
3	map00051	Fructose and mannose metabolism	KEGG PATHWAY	3/359	211/33423	0.395623	0.751066	Metabolism	Carbohydrate metabolism
2	map03430	Mismatch repair	KEGG PATHWAY	2/359	126/33423	0.392861	0.751695	Genetic Information Processing	Replication and repair
4	map04666	Fc gamma R-mediated phagocytosis	KEGG PATHWAY	4/359	309/33423	0.424552	0.753037	Organismal Systems	Immune system
3	map04659	Th17 cell differentiation	KEGG PATHWAY	3/359	215/33423	0.407133	0.755217	Organismal Systems	Immune system
4	map04214	Apoptosis - fly	KEGG PATHWAY	4/359	300/33423	0.402926	0.759	Cellular Processes	Cell growth and death
5	map04072	Phospholipase D signaling pathway	KEGG PATHWAY	5/359	394/33423	0.416885	0.761678	Environmental Information Processing	Signal transduction
3	map04064	NF-kappa B signaling pathway	KEGG PATHWAY	3/359	221/33423	0.424273	0.763692	Environmental Information Processing	Signal transduction
3	map04974	Protein digestion and absorption	KEGG PATHWAY	3/359	225/33423	0.435606	0.767045	Organismal Systems	Digestive system
1	map00770	Pantothenate and CoA biosynthesis	KEGG PATHWAY	1/359	51/33423	0.423727	0.768401	Metabolism	Metabolism of cofactors and vitamins
1	map00730	Thiamine metabolism	KEGG PATHWAY	1/359	54/33423	0.442126	0.772926	Metabolism	Metabolism of cofactors and vitamins
5	map04066	HIF-1 signaling pathway	KEGG PATHWAY	5/359	414/33423	0.458754	0.774148	Environmental Information Processing	Signal transduction
4	map03320	PPAR signaling pathway	KEGG PATHWAY	4/359	323/33423	0.457779	0.777904	Organismal Systems	Endocrine system
3	map04912	GnRH signaling pathway	KEGG PATHWAY	3/359	232/33423	0.455232	0.779023	Organismal Systems	Endocrine system
1	map00100	Steroid biosynthesis	KEGG PATHWAY	1/359	59/33423	0.471499	0.779416	Metabolism	Lipid metabolism
2	map00380	Tryptophan metabolism	KEGG PATHWAY	2/359	147/33423	0.469668	0.781707	Metabolism	Amino acid metabolism
7	map04024	cAMP signaling pathway	KEGG PATHWAY	7/359	593/33423	0.453654	0.781829	Environmental Information Processing	Signal transduction
6	map04919	Thyroid hormone signaling pathway	KEGG PATHWAY	6/359	510/33423	0.468363	0.784912	Organismal Systems	Endocrine system
2	map00982	Drug metabolism - cytochrome P450	KEGG PATHWAY	2/359	152/33423	0.487095	0.789094	Metabolism	Xenobiotics biodegradation and metabolism
3	map04012	ErbB signaling pathway	KEGG PATHWAY	3/359	249/33423	0.501631	0.796708	Environmental Information Processing	Signal transduction
2	map04726	Serotonergic synapse	KEGG PATHWAY	2/359	156/33423	0.500778	0.800586	Organismal Systems	Nervous system
1	map00531	Glycosaminoglycan degradation	KEGG PATHWAY	1/359	64/33423	0.499329	0.803555	Metabolism	Glycan biosynthesis and metabolism
3	map00071	Fatty acid degradation	KEGG PATHWAY	3/359	255/33423	0.517524	0.811344	Metabolism	Lipid metabolism
3	map04972	Pancreatic secretion	KEGG PATHWAY	3/359	260/33423	0.530558	0.821182	Organismal Systems	Digestive system
6	map04150	mTOR signaling pathway	KEGG PATHWAY	6/359	559/33423	0.557232	0.825654	Environmental Information Processing	Signal transduction
3	map04660	T cell receptor signaling pathway	KEGG PATHWAY	3/359	268/33423	0.550997	0.826495	Organismal Systems	Immune system
3	map04914	Progesterone-mediated oocyte maturation	KEGG PATHWAY	3/359	268/33423	0.550997	0.826495	Organismal Systems	Endocrine system
2	map04745	Phototransduction - fly	KEGG PATHWAY	2/359	180/33423	0.577778	0.835714	Organismal Systems	Sensory system
2	map00500	Starch and sucrose metabolism	KEGG PATHWAY	2/359	169/33423	0.543591	0.83603	Metabolism	Carbohydrate metabolism
2	map04923	Regulation of lipolysis in adipocytes	KEGG PATHWAY	2/359	169/33423	0.543591	0.83603	Organismal Systems	Endocrine system
4	map04360	Axon guidance	KEGG PATHWAY	4/359	376/33423	0.576262	0.838513	Organismal Systems	Development
1	map04710	Circadian rhythm	KEGG PATHWAY	1/359	78/33423	0.569718	0.83904	Organismal Systems	Environmental adaptation
3	map00480	Glutathione metabolism	KEGG PATHWAY	3/359	299/33423	0.624997	0.839084	Metabolism	Metabolism of other amino acids
2	map04713	Circadian entrainment	KEGG PATHWAY	2/359	185/33423	0.592687	0.842239	Organismal Systems	Environmental adaptation
2	map04970	Salivary secretion	KEGG PATHWAY	2/359	199/33423	0.63233	0.844264	Organismal Systems	Digestive system
6	map04910	Insulin signaling pathway	KEGG PATHWAY	6/359	598/33423	0.622729	0.845381	Organismal Systems	Endocrine system
2	map00260	Glycine, serine and threonine metabolism	KEGG PATHWAY	2/359	192/33423	0.612895	0.846213	Metabolism	Amino acid metabolism
2	map04720	Long-term potentiation	KEGG PATHWAY	2/359	192/33423	0.612895	0.846213	Organismal Systems	Nervous system
1	map00140	Steroid hormone biosynthesis	KEGG PATHWAY	1/359	83/33423	0.592389	0.846768	Metabolism	Lipid metabolism
5	map00310	Lysine degradation	KEGG PATHWAY	5/359	498/33423	0.621306	0.848187	Metabolism	Amino acid metabolism
4	map04068	FoxO signaling pathway	KEGG PATHWAY	4/359	392/33423	0.609061	0.850586	Environmental Information Processing	Signal transduction
2	map00052	Galactose metabolism	KEGG PATHWAY	2/359	189/33423	0.604329	0.853791	Metabolism	Carbohydrate metabolism
1	map00670	One carbon pool by folate	KEGG PATHWAY	1/359	101/33423	0.664577	0.872931	Metabolism	Metabolism of cofactors and vitamins
4	map04071	Sphingolipid signaling pathway	KEGG PATHWAY	4/359	421/33423	0.664392	0.87743	Environmental Information Processing	Signal transduction
1	map04320	Dorso-ventral axis formation	KEGG PATHWAY	1/359	103/33423	0.671766	0.87763	Organismal Systems	Development
1	map00220	Arginine biosynthesis	KEGG PATHWAY	1/359	109/33423	0.692423	0.885573	Metabolism	Amino acid metabolism
3	map04391	Hippo signaling pathway - fly	KEGG PATHWAY	3/359	335/33423	0.699898	0.885808	Environmental Information Processing	Signal transduction
4	map04022	cGMP-PKG signaling pathway	KEGG PATHWAY	4/359	451/33423	0.715775	0.887415	Environmental Information Processing	Signal transduction
4	map04013	MAPK signaling pathway - fly	KEGG PATHWAY	4/359	435/33423	0.689121	0.890725	Environmental Information Processing	Signal transduction
4	map04722	Neurotrophin signaling pathway	KEGG PATHWAY	4/359	435/33423	0.689121	0.890725	Organismal Systems	Nervous system
1	map03460	Fanconi anemia pathway	KEGG PATHWAY	1/359	116/33423	0.71489	0.890863	Genetic Information Processing	Replication and repair
2	map04750	Inflammatory mediator regulation of TRP channels	KEGG PATHWAY	2/359	231/33423	0.711542	0.89588	Organismal Systems	Sensory system
1	map00900	Terpenoid backbone biosynthesis	KEGG PATHWAY	1/359	122/33423	0.73284	0.90396	Metabolism	Metabolism of terpenoids and polyketides
1	map03410	Base excision repair	KEGG PATHWAY	1/359	127/33423	0.746934	0.916692	Genetic Information Processing	Replication and repair
1	map01040	Biosynthesis of unsaturated fatty acids	KEGG PATHWAY	1/359	135/33423	0.767959	0.937758	Metabolism	Lipid metabolism
2	map00562	Inositol phosphate metabolism	KEGG PATHWAY	2/359	267/33423	0.783085	0.942028	Metabolism	Carbohydrate metabolism
2	map00620	Pyruvate metabolism	KEGG PATHWAY	2/359	266/33423	0.781328	0.94459	Metabolism	Carbohydrate metabolism
3	map04070	Phosphatidylinositol signaling system	KEGG PATHWAY	3/359	382/33423	0.77987	0.947542	Environmental Information Processing	Signal transduction
1	map04624	Toll and Imd signaling pathway	KEGG PATHWAY	1/359	232/33423	0.919069	0.958514	Organismal Systems	Immune system
2	map04520	Adherens junction	KEGG PATHWAY	2/359	368/33423	0.907329	0.958613	Cellular Processes	Cellular community - eukaryotes
1	map00600	Sphingolipid metabolism	KEGG PATHWAY	1/359	151/33423	0.804925	0.958808	Metabolism	Lipid metabolism
2	map04922	Glucagon signaling pathway	KEGG PATHWAY	2/359	351/33423	0.892607	0.95975	Organismal Systems	Endocrine system
1	map02010	ABC transporters	KEGG PATHWAY	1/359	214/33423	0.901576	0.96089	Environmental Information Processing	Membrane transport
1	map04730	Long-term depression	KEGG PATHWAY	1/359	150/33423	0.802797	0.960984	Organismal Systems	Nervous system
1	map04350	TGF-beta signaling pathway	KEGG PATHWAY	1/359	218/33423	0.905763	0.961137	Environmental Information Processing	Signal transduction
2	map03018	RNA degradation	KEGG PATHWAY	2/359	382/33423	0.918016	0.961543	Genetic Information Processing	Folding, sorting and degradation
1	map03420	Nucleotide excision repair	KEGG PATHWAY	1/359	211/33423	0.898314	0.961631	Genetic Information Processing	Replication and repair
4	map04140	Autophagy - animal	KEGG PATHWAY	4/359	531/33423	0.824039	0.962699	Cellular Processes	Transport and catabolism
2	map00564	Glycerophospholipid metabolism	KEGG PATHWAY	2/359	350/33423	0.891677	0.963011	Metabolism	Lipid metabolism
1	map04976	Bile secretion	KEGG PATHWAY	1/359	229/33423	0.916386	0.96399	Organismal Systems	Digestive system
1	map00270	Cysteine and methionine metabolism	KEGG PATHWAY	1/359	255/33423	0.936984	0.964776	Metabolism	Amino acid metabolism
2	map00010	Glycolysis / Gluconeogenesis	KEGG PATHWAY	2/359	399/33423	0.929438	0.965186	Metabolism	Carbohydrate metabolism
1	map03060	Protein export	KEGG PATHWAY	1/359	160/33423	0.823073	0.966216	Genetic Information Processing	Folding, sorting and degradation
1	map04115	p53 signaling pathway	KEGG PATHWAY	1/359	171/33423	0.842983	0.96625	Cellular Processes	Cell growth and death
2	map03008	Ribosome biogenesis in eukaryotes	KEGG PATHWAY	2/359	408/33423	0.934861	0.966686	Genetic Information Processing	Translation
1	map04916	Melanogenesis	KEGG PATHWAY	1/359	205/33423	0.891462	0.967078	Organismal Systems	Endocrine system
1	map00520	Amino sugar and nucleotide sugar metabolism	KEGG PATHWAY	1/359	265/33423	0.943483	0.967369	Metabolism	Carbohydrate metabolism
1	map00640	Propanoate metabolism	KEGG PATHWAY	1/359	165/33423	0.832417	0.967835	Metabolism	Carbohydrate metabolism
1	map04911	Insulin secretion	KEGG PATHWAY	1/359	175/33423	0.849655	0.969325	Organismal Systems	Endocrine system
2	map03050	Proteasome	KEGG PATHWAY	2/359	306/33423	0.842583	0.970368	Genetic Information Processing	Folding, sorting and degradation
1	map00860	Porphyrin and chlorophyll metabolism	KEGG PATHWAY	1/359	169/33423	0.839537	0.971465	Metabolism	Metabolism of cofactors and vitamins
2	map04110	Cell cycle	KEGG PATHWAY	2/359	441/33423	0.951555	0.971546	Cellular Processes	Cell growth and death
1	map04728	Dopaminergic synapse	KEGG PATHWAY	1/359	296/33423	0.959677	0.971673	Organismal Systems	Nervous system
3	map00240	Pyrimidine metabolism	KEGG PATHWAY	3/359	472/33423	0.884187	0.972205	Metabolism	Nucleotide metabolism
1	map04270	Vascular smooth muscle contraction	KEGG PATHWAY	1/359	289/33423	0.956482	0.97249	Organismal Systems	Circulatory system
1	map04920	Adipocytokine signaling pathway	KEGG PATHWAY	1/359	203/33423	0.889078	0.97318	Organismal Systems	Endocrine system
1	map00030	Pentose phosphate pathway	KEGG PATHWAY	1/359	197/33423	0.881606	0.973774	Metabolism	Carbohydrate metabolism
1	map04925	Aldosterone synthesis and secretion	KEGG PATHWAY	1/359	191/33423	0.873633	0.97382	Organismal Systems	Endocrine system
3	map04062	Chemokine signaling pathway	KEGG PATHWAY	3/359	444/33423	0.857714	0.973947	Organismal Systems	Immune system
3	map04390	Hippo signaling pathway	KEGG PATHWAY	3/359	457/33423	0.870603	0.974915	Environmental Information Processing	Signal transduction
1	map00510	N-Glycan biosynthesis	KEGG PATHWAY	1/359	185/33423	0.865125	0.977792	Metabolism	Glycan biosynthesis and metabolism
1	map03030	DNA replication	KEGG PATHWAY	1/359	188/33423	0.869448	0.978129	Genetic Information Processing	Replication and repair
3	map04014	Ras signaling pathway	KEGG PATHWAY	3/359	469/33423	0.881576	0.978187	Environmental Information Processing	Signal transduction
1	map04721	Synaptic vesicle cycle	KEGG PATHWAY	1/359	332/33423	0.972766	0.980839	Organismal Systems	Nervous system
1	map04114	Oocyte meiosis	KEGG PATHWAY	1/359	390/33423	0.985542	0.989615	Cellular Processes	Cell growth and death
1	map03015	mRNA surveillance pathway	KEGG PATHWAY	1/359	456/33423	0.992976	0.992976	Genetic Information Processing	Translation

## Sheet: SI_3_UP
Num	Pathway id	Description	Database	Ratio_in_study	Ratio_in_pop	Pvalue_uncorrected	Pvalue_corrected	First Category	Second Category
28	map03320	PPAR signaling pathway	KEGG PATHWAY	28/631	323/33423	2.9087e-11	7.53353e-09	Organismal Systems	Endocrine system
18	map01040	Biosynthesis of unsaturated fatty acids	KEGG PATHWAY	18/631	135/33423	9.95964e-11	1.28977e-08	Metabolism	Lipid metabolism
21	map00071	Fatty acid degradation	KEGG PATHWAY	21/631	255/33423	2.13396e-08	1.84232e-06	Metabolism	Lipid metabolism
12	map00062	Fatty acid elongation	KEGG PATHWAY	12/631	105/33423	7.30055e-07	3.78169e-05	Metabolism	Lipid metabolism
10	map04977	Vitamin digestion and absorption	KEGG PATHWAY	10/631	69/33423	6.69507e-07	4.33506e-05	Organismal Systems	Digestive system
15	map00980	Metabolism of xenobiotics by cytochrome P450	KEGG PATHWAY	15/631	176/33423	1.42402e-06	4.61027e-05	Metabolism	Xenobiotics biodegradation and metabolism
14	map04080	Neuroactive ligand-receptor interaction	KEGG PATHWAY	14/631	153/33423	1.36628e-06	5.05524e-05	Environmental Information Processing	Signaling molecules and interaction
14	map00982	Drug metabolism - cytochrome P450	KEGG PATHWAY	14/631	152/33423	1.26284e-06	5.45126e-05	Metabolism	Xenobiotics biodegradation and metabolism
15	map00630	Glyoxylate and dicarboxylate metabolism	KEGG PATHWAY	15/631	223/33423	2.51526e-05	0.000651452	Metabolism	Carbohydrate metabolism
9	map04975	Fat digestion and absorption	KEGG PATHWAY	9/631	88/33423	4.36774e-05	0.0010284	Organismal Systems	Digestive system
18	map04260	Cardiac muscle contraction	KEGG PATHWAY	18/631	328/33423	6.12184e-05	0.0013213	Organismal Systems	Circulatory system
19	map04146	Peroxisome	KEGG PATHWAY	19/631	410/33423	0.000343355	0.00635207	Cellular Processes	Transport and catabolism
11	map00640	Propanoate metabolism	KEGG PATHWAY	11/631	165/33423	0.000319148	0.00635842	Metabolism	Carbohydrate metabolism
9	map00053	Ascorbate and aldarate metabolism	KEGG PATHWAY	9/631	118/33423	0.000415051	0.00671863	Metabolism	Carbohydrate metabolism
17	map00564	Glycerophospholipid metabolism	KEGG PATHWAY	17/631	350/33423	0.000407419	0.00703477	Metabolism	Lipid metabolism
10	map00380	Tryptophan metabolism	KEGG PATHWAY	10/631	147/33423	0.000503766	0.00767502	Metabolism	Amino acid metabolism
15	map00480	Glutathione metabolism	KEGG PATHWAY	15/631	299/33423	0.000628558	0.00904425	Metabolism	Metabolism of other amino acids
6	map00592	alpha-Linolenic acid metabolism	KEGG PATHWAY	6/631	58/33423	0.000778174	0.0106077	Metabolism	Lipid metabolism
7	map00140	Steroid hormone biosynthesis	KEGG PATHWAY	7/631	83/33423	0.000994124	0.0122609	Metabolism	Lipid metabolism
12	map04974	Protein digestion and absorption	KEGG PATHWAY	12/631	225/33423	0.0012698	0.014299	Organismal Systems	Digestive system
13	map00280	Valine, leucine and isoleucine degradation	KEGG PATHWAY	13/631	256/33423	0.00126629	0.0149076	Metabolism	Amino acid metabolism
11	map04512	ECM-receptor interaction	KEGG PATHWAY	11/631	198/33423	0.00144336	0.0155763	Environmental Information Processing	Signaling molecules and interaction
8	map00650	Butanoate metabolism	KEGG PATHWAY	8/631	116/33423	0.00164725	0.0170656	Metabolism	Carbohydrate metabolism
9	map00600	Sphingolipid metabolism	KEGG PATHWAY	9/631	151/33423	0.00237404	0.0227732	Metabolism	Lipid metabolism
9	map00040	Pentose and glucuronate interconversions	KEGG PATHWAY	9/631	163/33423	0.00395051	0.0365422	Metabolism	Carbohydrate metabolism
7	map00220	Arginine biosynthesis	KEGG PATHWAY	7/631	109/33423	0.00469787	0.0419569	Metabolism	Amino acid metabolism
19	map04152	AMPK signaling pathway	KEGG PATHWAY	19/631	522/33423	0.00536727	0.0463375	Environmental Information Processing	Signal transduction
9	map00410	beta-Alanine metabolism	KEGG PATHWAY	9/631	173/33423	0.00580684	0.0485152	Metabolism	Metabolism of other amino acids
9	map00260	Glycine, serine and threonine metabolism	KEGG PATHWAY	9/631	192/33423	0.0111102	0.0899235	Metabolism	Amino acid metabolism
7	map04514	Cell adhesion molecules (CAMs)	KEGG PATHWAY	7/631	132/33423	0.0128789	0.090152	Environmental Information Processing	Signaling molecules and interaction
6	map04964	Proximal tubule bicarbonate reclamation	KEGG PATHWAY	6/631	101/33423	0.0123845	0.0916455	Organismal Systems	Excretory system
10	map00561	Glycerolipid metabolism	KEGG PATHWAY	10/631	228/33423	0.0118709	0.0931689	Metabolism	Lipid metabolism
5	map00981	Insect hormone biosynthesis	KEGG PATHWAY	5/631	73/33423	0.0123718	0.0942438	Metabolism	Metabolism of terpenoids and polyketides
6	map04640	Hematopoietic cell lineage	KEGG PATHWAY	6/631	104/33423	0.0141506	0.0964478	Organismal Systems	Immune system
9	map04920	Adipocytokine signaling pathway	KEGG PATHWAY	9/631	203/33423	0.0154995	0.102933	Organismal Systems	Endocrine system
6	map00830	Retinol metabolism	KEGG PATHWAY	6/631	113/33423	0.0204863	0.132649	Metabolism	Metabolism of cofactors and vitamins
5	map00910	Nitrogen metabolism	KEGG PATHWAY	5/631	84/33423	0.0215196	0.135941	Metabolism	Energy metabolism
5	map00565	Ether lipid metabolism	KEGG PATHWAY	5/631	89/33423	0.0268289	0.161597	Metabolism	Lipid metabolism
9	map00250	Alanine, aspartate and glutamate metabolism	KEGG PATHWAY	9/631	225/33423	0.0278963	0.164208	Metabolism	Amino acid metabolism
10	map04972	Pancreatic secretion	KEGG PATHWAY	10/631	260/33423	0.026811	0.165335	Organismal Systems	Digestive system
14	map04212	Longevity regulating pathway - worm	KEGG PATHWAY	14/631	443/33423	0.0434878	0.239646	Organismal Systems	Aging
7	map00860	Porphyrin and chlorophyll metabolism	KEGG PATHWAY	7/631	169/33423	0.042019	0.241843	Metabolism	Metabolism of cofactors and vitamins
10	map00020	Citrate cycle (TCA cycle)	KEGG PATHWAY	10/631	285/33423	0.0454394	0.245183	Metabolism	Carbohydrate metabolism
3	map00430	Taurine and hypotaurine metabolism	KEGG PATHWAY	3/631	46/33423	0.0559218	0.289675	Metabolism	Metabolism of other amino acids
2	map00120	Primary bile acid biosynthesis	KEGG PATHWAY	2/631	21/33423	0.058996	0.299607	Metabolism	Lipid metabolism
6	map00983	Drug metabolism - other enzymes	KEGG PATHWAY	6/631	148/33423	0.0623515	0.310559	Metabolism	Xenobiotics biodegradation and metabolism
9	map00620	Pyruvate metabolism	KEGG PATHWAY	9/631	266/33423	0.0668748	0.326803	Metabolism	Carbohydrate metabolism
3	map00770	Pantothenate and CoA biosynthesis	KEGG PATHWAY	3/631	51/33423	0.0716913	0.337601	Metabolism	Metabolism of cofactors and vitamins
11	map04213	Longevity regulating pathway - multiple species	KEGG PATHWAY	11/631	362/33423	0.0840543	0.381931	Organismal Systems	Aging
2	map00232	Caffeine metabolism	KEGG PATHWAY	2/631	28/33423	0.0975162	0.42808	Metabolism	Biosynthesis of other secondary metabolites
7	map00051	Fructose and mannose metabolism	KEGG PATHWAY	7/631	211/33423	0.106308	0.458898	Metabolism	Carbohydrate metabolism
2	map04672	Intestinal immune network for IgA production	KEGG PATHWAY	2/631	30/33423	0.109542	0.465104	Organismal Systems	Immune system
2	map00740	Riboflavin metabolism	KEGG PATHWAY	2/631	31/33423	0.115694	0.483302	Metabolism	Metabolism of cofactors and vitamins
4	map00670	One carbon pool by folate	KEGG PATHWAY	4/631	101/33423	0.124373	0.511311	Metabolism	Metabolism of cofactors and vitamins
6	map00052	Galactose metabolism	KEGG PATHWAY	6/631	189/33423	0.149101	0.567898	Metabolism	Carbohydrate metabolism
16	map04810	Regulation of actin cytoskeleton	KEGG PATHWAY	16/631	631/33423	0.145152	0.569611	Cellular Processes	Cell motility
7	map04976	Bile secretion	KEGG PATHWAY	7/631	229/33423	0.144371	0.575264	Organismal Systems	Digestive system
11	map04670	Leukocyte transendothelial migration	KEGG PATHWAY	11/631	406/33423	0.148981	0.575913	Organismal Systems	Immune system
3	map00760	Nicotinate and nicotinamide metabolism	KEGG PATHWAY	3/631	74/33423	0.164222	0.607623	Metabolism	Metabolism of cofactors and vitamins
3	map04710	Circadian rhythm	KEGG PATHWAY	3/631	78/33423	0.182877	0.657848	Organismal Systems	Environmental adaptation
7	map00270	Cysteine and methionine metabolism	KEGG PATHWAY	7/631	255/33423	0.208936	0.721524	Metabolism	Amino acid metabolism
1	map00780	Biotin metabolism	KEGG PATHWAY	1/631	12/33423	0.204476	0.72547	Metabolism	Metabolism of cofactors and vitamins
10	map00010	Glycolysis / Gluconeogenesis	KEGG PATHWAY	10/631	399/33423	0.224702	0.755814	Metabolism	Carbohydrate metabolism
18	map04510	Focal adhesion	KEGG PATHWAY	18/631	779/33423	0.22279	0.759246	Cellular Processes	Cellular community - eukaryotes
3	map00590	Arachidonic acid metabolism	KEGG PATHWAY	3/631	92/33423	0.251762	0.805016	Metabolism	Lipid metabolism
6	map04612	Antigen processing and presentation	KEGG PATHWAY	6/631	223/33423	0.246812	0.809169	Organismal Systems	Immune system
2	map00730	Thiamine metabolism	KEGG PATHWAY	2/631	54/33423	0.271464	0.837014	Metabolism	Metabolism of cofactors and vitamins
14	map04142	Lysosome	KEGG PATHWAY	14/631	617/33423	0.279319	0.851103	Cellular Processes	Transport and catabolism
5	map00330	Arginine and proline metabolism	KEGG PATHWAY	5/631	188/33423	0.282812	0.851726	Metabolism	Amino acid metabolism
3	map00061	Fatty acid biosynthesis	KEGG PATHWAY	3/631	100/33423	0.292668	0.861375	Metabolism	Lipid metabolism
2	map00100	Steroid biosynthesis	KEGG PATHWAY	2/631	59/33423	0.306467	0.891853	Metabolism	Lipid metabolism
2	map00450	Selenocompound metabolism	KEGG PATHWAY	2/631	61/33423	0.320389	0.911875	Metabolism	Metabolism of other amino acids
17	map04151	PI3K-Akt signaling pathway	KEGG PATHWAY	17/631	790/33423	0.32542	0.916127	Environmental Information Processing	Signal transduction
6	map00520	Amino sugar and nucleotide sugar metabolism	KEGG PATHWAY	6/631	265/33423	0.384552	0.922212	Metabolism	Carbohydrate metabolism
10	map04611	Platelet activation	KEGG PATHWAY	10/631	452/33423	0.350346	0.925914	Organismal Systems	Immune system
3	map04614	Renin-angiotensin system	KEGG PATHWAY	3/631	112/33423	0.354606	0.927708	Organismal Systems	Endocrine system
8	map04922	Glucagon signaling pathway	KEGG PATHWAY	8/631	351/33423	0.344996	0.930771	Organismal Systems	Endocrine system
3	map04978	Mineral absorption	KEGG PATHWAY	3/631	111/33423	0.349453	0.933074	Organismal Systems	Digestive system
5	map02010	ABC transporters	KEGG PATHWAY	5/631	214/33423	0.379089	0.935086	Environmental Information Processing	Membrane transport
13	map04530	Tight junction	KEGG PATHWAY	13/631	611/33423	0.370015	0.939548	Cellular Processes	Cellular community - eukaryotes
7	map04666	Fc gamma R-mediated phagocytosis	KEGG PATHWAY	7/631	309/33423	0.366602	0.940098	Organismal Systems	Immune system
11	map00310	Lysine degradation	KEGG PATHWAY	11/631	498/33423	0.341298	0.940384	Metabolism	Amino acid metabolism
3	map03460	Fanconi anemia pathway	KEGG PATHWAY	3/631	116/33423	0.375162	0.943368	Genetic Information Processing	Replication and repair
5	map04064	NF-kappa B signaling pathway	KEGG PATHWAY	5/631	221/33423	0.4052	0.945467	Environmental Information Processing	Signal transduction
1	map00603	Glycosphingolipid biosynthesis - globo and isoglobo series	KEGG PATHWAY	1/631	27/33423	0.402388	0.947442	Metabolism	Glycan biosynthesis and metabolism
20	map04141	Protein processing in endoplasmic reticulum	KEGG PATHWAY	20/631	1000/33423	0.428076	0.955791	Genetic Information Processing	Folding, sorting and degradation
2	map04610	Complement and coagulation cascades	KEGG PATHWAY	2/631	75/33423	0.415173	0.960087	Organismal Systems	Immune system
3	map03430	Mismatch repair	KEGG PATHWAY	3/631	126/33423	0.425861	0.967527	Genetic Information Processing	Replication and repair
1	map00240	Pyrimidine metabolism	KEGG PATHWAY	1/631	472/33423	0.999884	0.999884	Metabolism	Nucleotide metabolism
12	map04145	Phagosome	KEGG PATHWAY	12/631	644/33423	0.558883	1	Cellular Processes	Transport and catabolism
3	map04115	p53 signaling pathway	KEGG PATHWAY	3/631	171/33423	0.629045	1	Cellular Processes	Cell growth and death
8	map04210	Apoptosis	KEGG PATHWAY	8/631	528/33423	0.781617	1	Cellular Processes	Cell growth and death
1	map04215	Apoptosis - multiple species	KEGG PATHWAY	1/631	98/33423	0.845968	1	Cellular Processes	Cell growth and death
3	map04540	Gap junction	KEGG PATHWAY	3/631	261/33423	0.872546	1	Cellular Processes	Cellular community - eukaryotes
2	map04214	Apoptosis - fly	KEGG PATHWAY	2/631	300/33423	0.978142	1	Cellular Processes	Cell growth and death
3	map04110	Cell cycle	KEGG PATHWAY	3/631	441/33423	0.99018	1	Cellular Processes	Cell growth and death
2	map04520	Adherens junction	KEGG PATHWAY	2/631	368/33423	0.992943	1	Cellular Processes	Cellular community - eukaryotes
2	map04114	Oocyte meiosis	KEGG PATHWAY	2/631	390/33423	0.995137	1	Cellular Processes	Cell growth and death
3	map04140	Autophagy - animal	KEGG PATHWAY	3/631	531/33423	0.997585	1	Cellular Processes	Transport and catabolism
5	map04144	Endocytosis	KEGG PATHWAY	5/631	865/33423	0.999751	1	Cellular Processes	Transport and catabolism
7	map04020	Calcium signaling pathway	KEGG PATHWAY	7/631	337/33423	0.45251	1	Environmental Information Processing	Signal transduction
7	map04068	FoxO signaling pathway	KEGG PATHWAY	7/631	392/33423	0.61114	1	Environmental Information Processing	Signal transduction
6	map04070	Phosphatidylinositol signaling system	KEGG PATHWAY	6/631	382/33423	0.729577	1	Environmental Information Processing	Signal transduction
7	map04022	cGMP-PKG signaling pathway	KEGG PATHWAY	7/631	451/33423	0.749718	1	Environmental Information Processing	Signal transduction
2	map04341	Hedgehog signaling pathway - fly	KEGG PATHWAY	2/631	143/33423	0.754881	1	Environmental Information Processing	Signal transduction
6	map04072	Phospholipase D signaling pathway	KEGG PATHWAY	6/631	394/33423	0.75596	1	Environmental Information Processing	Signal transduction
5	map04310	Wnt signaling pathway	KEGG PATHWAY	5/631	339/33423	0.769006	1	Environmental Information Processing	Signal transduction
9	map04015	Rap1 signaling pathway	KEGG PATHWAY	9/631	588/33423	0.781778	1	Environmental Information Processing	Signal transduction
8	map04024	cAMP signaling pathway	KEGG PATHWAY	8/631	593/33423	0.87361	1	Environmental Information Processing	Signal transduction
5	map04066	HIF-1 signaling pathway	KEGG PATHWAY	5/631	414/33423	0.893078	1	Environmental Information Processing	Signal transduction
6	map04010	MAPK signaling pathway	KEGG PATHWAY	6/631	522/33423	0.930614	1	Environmental Information Processing	Signal transduction
4	map04071	Sphingolipid signaling pathway	KEGG PATHWAY	4/631	421/33423	0.958394	1	Environmental Information Processing	Signal transduction
1	map04370	VEGF signaling pathway	KEGG PATHWAY	1/631	199/33423	0.977725	1	Environmental Information Processing	Signal transduction
1	map04350	TGF-beta signaling pathway	KEGG PATHWAY	1/631	218/33423	0.984528	1	Environmental Information Processing	Signal transduction
2	map04391	Hippo signaling pathway - fly	KEGG PATHWAY	2/631	335/33423	0.987733	1	Environmental Information Processing	Signal transduction
3	map04013	MAPK signaling pathway - fly	KEGG PATHWAY	3/631	435/33423	0.989241	1	Environmental Information Processing	Signal transduction
1	map04012	ErbB signaling pathway	KEGG PATHWAY	1/631	249/33423	0.991466	1	Environmental Information Processing	Signal transduction
3	map04390	Hippo signaling pathway	KEGG PATHWAY	3/631	457/33423	0.992313	1	Environmental Information Processing	Signal transduction
1	map04668	TNF signaling pathway	KEGG PATHWAY	1/631	272/33423	0.994514	1	Environmental Information Processing	Signal transduction
2	map04150	mTOR signaling pathway	KEGG PATHWAY	2/631	559/33423	0.999743	1	Environmental Information Processing	Signal transduction
1	map04014	Ras signaling pathway	KEGG PATHWAY	1/631	469/33423	0.999877	1	Environmental Information Processing	Signal transduction
2	map03060	Protein export	KEGG PATHWAY	2/631	160/33423	0.807455	1	Genetic Information Processing	Folding, sorting and degradation
10	map04120	Ubiquitin mediated proteolysis	KEGG PATHWAY	10/631	713/33423	0.867651	1	Genetic Information Processing	Folding, sorting and degradation
2	map03030	DNA replication	KEGG PATHWAY	2/631	188/33423	0.872422	1	Genetic Information Processing	Replication and repair
1	map03440	Homologous recombination	KEGG PATHWAY	1/631	124/33423	0.906314	1	Genetic Information Processing	Replication and repair
2	map03420	Nucleotide excision repair	KEGG PATHWAY	2/631	211/33423	0.909991	1	Genetic Information Processing	Replication and repair
1	map03410	Base excision repair	KEGG PATHWAY	1/631	127/33423	0.91154	1	Genetic Information Processing	Replication and repair
13	map03013	RNA transport	KEGG PATHWAY	13/631	992/33423	0.936683	1	Genetic Information Processing	Translation
9	map03040	Spliceosome	KEGG PATHWAY	9/631	835/33423	0.977262	1	Genetic Information Processing	Transcription
2	map00970	Aminoacyl-tRNA biosynthesis	KEGG PATHWAY	2/631	337/33423	0.988135	1	Genetic Information Processing	Translation
1	map03050	Proteasome	KEGG PATHWAY	1/631	306/33423	0.997147	1	Genetic Information Processing	Folding, sorting and degradation
1	map03018	RNA degradation	KEGG PATHWAY	1/631	382/33423	0.99934	1	Genetic Information Processing	Folding, sorting and degradation
1	map03008	Ribosome biogenesis in eukaryotes	KEGG PATHWAY	1/631	408/33423	0.9996	1	Genetic Information Processing	Translation
13	map03010	Ribosome	KEGG PATHWAY	13/631	1530/33423	0.999765	1	Genetic Information Processing	Translation
1	map03015	mRNA surveillance pathway	KEGG PATHWAY	1/631	456/33423	0.999842	1	Genetic Information Processing	Translation
1	map00604	Glycosphingolipid biosynthesis - ganglio series	KEGG PATHWAY	1/631	32/33423	0.456756	1	Metabolism	Glycan biosynthesis and metabolism
1	map00072	Synthesis and degradation of ketone bodies	KEGG PATHWAY	1/631	37/33423	0.506184	1	Metabolism	Lipid metabolism
1	map00591	Linoleic acid metabolism	KEGG PATHWAY	1/631	37/33423	0.506184	1	Metabolism	Lipid metabolism
17	map00190	Oxidative phosphorylation	KEGG PATHWAY	17/631	903/33423	0.539199	1	Metabolism	Energy metabolism
1	map00514	Other types of O-glycan biosynthesis	KEGG PATHWAY	1/631	46/33423	0.584113	1	Metabolism	Glycan biosynthesis and metabolism
2	map00350	Tyrosine metabolism	KEGG PATHWAY	2/631	104/33423	0.586948	1	Metabolism	Amino acid metabolism
1	map00130	Ubiquinone and other terpenoid-quinone biosynthesis	KEGG PATHWAY	1/631	48/33423	0.59969	1	Metabolism	Metabolism of cofactors and vitamins
1	map00400	Phenylalanine, tyrosine and tryptophan biosynthesis	KEGG PATHWAY	1/631	54/33423	0.64301	1	Metabolism	Amino acid metabolism
2	map00900	Terpenoid backbone biosynthesis	KEGG PATHWAY	2/631	122/33423	0.673299	1	Metabolism	Metabolism of terpenoids and polyketides
1	map00920	Sulfur metabolism	KEGG PATHWAY	1/631	64/33423	0.70506	1	Metabolism	Energy metabolism
3	map00030	Pentose phosphate pathway	KEGG PATHWAY	3/631	197/33423	0.721397	1	Metabolism	Carbohydrate metabolism
1	map00340	Histidine metabolism	KEGG PATHWAY	1/631	69/33423	0.731921	1	Metabolism	Amino acid metabolism
1	map00790	Folate biosynthesis	KEGG PATHWAY	1/631	71/33423	0.741968	1	Metabolism	Metabolism of cofactors and vitamins
1	map00360	Phenylalanine metabolism	KEGG PATHWAY	1/631	79/33423	0.778536	1	Metabolism	Amino acid metabolism
1	map00563	Glycosylphosphatidylinositol (GPI)-anchor biosynthesis	KEGG PATHWAY	1/631	88/33423	0.813526	1	Metabolism	Glycan biosynthesis and metabolism
2	map00500	Starch and sucrose metabolism	KEGG PATHWAY	2/631	169/33423	0.83102	1	Metabolism	Carbohydrate metabolism
9	map00230	Purine metabolism	KEGG PATHWAY	9/631	718/33423	0.927151	1	Metabolism	Nucleotide metabolism
2	map00562	Inositol phosphate metabolism	KEGG PATHWAY	2/631	267/33423	0.96268	1	Metabolism	Carbohydrate metabolism
1	map04711	Circadian rhythm - fly	KEGG PATHWAY	1/631	33/33423	0.467022	1	Organismal Systems	Environmental adaptation
4	map04727	GABAergic synapse	KEGG PATHWAY	4/631	199/33423	0.51962	1	Organismal Systems	Nervous system
4	map04918	Thyroid hormone synthesis	KEGG PATHWAY	4/631	207/33423	0.550639	1	Organismal Systems	Endocrine system
11	map04910	Insulin signaling pathway	KEGG PATHWAY	11/631	598/33423	0.576984	1	Organismal Systems	Endocrine system
3	map04960	Aldosterone-regulated sodium reabsorption	KEGG PATHWAY	3/631	167/33423	0.613108	1	Organismal Systems	Excretory system
9	map04919	Thyroid hormone signaling pathway	KEGG PATHWAY	9/631	510/33423	0.627209	1	Organismal Systems	Endocrine system
3	map04911	Insulin secretion	KEGG PATHWAY	3/631	175/33423	0.644523	1	Organismal Systems	Endocrine system
4	map04725	Cholinergic synapse	KEGG PATHWAY	4/631	238/33423	0.65987	1	Organismal Systems	Nervous system
6	map04261	Adrenergic signaling in cardiomyocytes	KEGG PATHWAY	6/631	366/33423	0.691382	1	Organismal Systems	Circulatory system
1	map04913	Ovarian steroidogenesis	KEGG PATHWAY	1/631	64/33423	0.70506	1	Organismal Systems	Endocrine system
3	map04970	Salivary secretion	KEGG PATHWAY	3/631	199/33423	0.727699	1	Organismal Systems	Digestive system
6	map04915	Estrogen signaling pathway	KEGG PATHWAY	6/631	383/33423	0.73185	1	Organismal Systems	Endocrine system
2	map04973	Carbohydrate digestion and absorption	KEGG PATHWAY	2/631	148/33423	0.771511	1	Organismal Systems	Digestive system
2	map04623	Cytosolic DNA-sensing pathway	KEGG PATHWAY	2/631	158/33423	0.801836	1	Organismal Systems	Immune system
5	map04360	Axon guidance	KEGG PATHWAY	5/631	376/33423	0.839908	1	Organismal Systems	Development
2	map04745	Phototransduction - fly	KEGG PATHWAY	2/631	180/33423	0.856273	1	Organismal Systems	Sensory system
2	map04657	IL-17 signaling pathway	KEGG PATHWAY	2/631	181/33423	0.858389	1	Organismal Systems	Immune system
1	map04740	Olfactory transduction	KEGG PATHWAY	1/631	104/33423	0.86266	1	Organismal Systems	Sensory system
2	map04650	Natural killer cell mediated cytotoxicity	KEGG PATHWAY	2/631	200/33423	0.893535	1	Organismal Systems	Immune system
2	map04624	Toll and Imd signaling pathway	KEGG PATHWAY	2/631	232/33423	0.934998	1	Organismal Systems	Immune system
2	map04912	GnRH signaling pathway	KEGG PATHWAY	2/631	232/33423	0.934998	1	Organismal Systems	Endocrine system
1	map04730	Long-term depression	KEGG PATHWAY	1/631	150/33423	0.94304	1	Organismal Systems	Nervous system
1	map04726	Serotonergic synapse	KEGG PATHWAY	1/631	156/33423	0.949222	1	Organismal Systems	Nervous system
1	map04971	Gastric acid secretion	KEGG PATHWAY	1/631	161/33423	0.953859	1	Organismal Systems	Digestive system
3	map04211	Longevity regulating pathway	KEGG PATHWAY	3/631	336/33423	0.95392	1	Organismal Systems	Aging
4	map04921	Oxytocin signaling pathway	KEGG PATHWAY	4/631	417/33423	0.956173	1	Organismal Systems	Endocrine system
1	map04923	Regulation of lipolysis in adipocytes	KEGG PATHWAY	1/631	169/33423	0.960414	1	Organismal Systems	Endocrine system
1	map04961	Endocrine and other factor-regulated calcium reabsorption	KEGG PATHWAY	1/631	178/33423	0.966684	1	Organismal Systems	Excretory system
1	map04664	Fc epsilon RI signaling pathway	KEGG PATHWAY	1/631	180/33423	0.967937	1	Organismal Systems	Immune system
2	map04380	Osteoclast differentiation	KEGG PATHWAY	2/631	280/33423	0.969734	1	Organismal Systems	Development
1	map04713	Circadian entrainment	KEGG PATHWAY	1/631	185/33423	0.970867	1	Organismal Systems	Environmental adaptation
2	map04270	Vascular smooth muscle contraction	KEGG PATHWAY	2/631	289/33423	0.973845	1	Organismal Systems	Circulatory system
1	map04925	Aldosterone synthesis and secretion	KEGG PATHWAY	1/631	191/33423	0.974032	1	Organismal Systems	Endocrine system
1	map04724	Glutamatergic synapse	KEGG PATHWAY	1/631	195/33423	0.975949	1	Organismal Systems	Nervous system
2	map04728	Dopaminergic synapse	KEGG PATHWAY	2/631	296/33423	0.976665	1	Organismal Systems	Nervous system
1	map04917	Prolactin signaling pathway	KEGG PATHWAY	1/631	214/33423	0.983293	1	Organismal Systems	Endocrine system
1	map04659	Th17 cell differentiation	KEGG PATHWAY	1/631	215/33423	0.983611	1	Organismal Systems	Immune system
3	map04723	Retrograde endocannabinoid signaling	KEGG PATHWAY	3/631	413/33423	0.985005	1	Organismal Systems	Nervous system
1	map04620	Toll-like receptor signaling pathway	KEGG PATHWAY	1/631	220/33423	0.98511	1	Organismal Systems	Immune system
1	map04662	B cell receptor signaling pathway	KEGG PATHWAY	1/631	229/33423	0.987472	1	Organismal Systems	Immune system
1	map04914	Progesterone-mediated oocyte maturation	KEGG PATHWAY	1/631	268/33423	0.994076	1	Organismal Systems	Endocrine system
1	map04721	Synaptic vesicle cycle	KEGG PATHWAY	1/631	332/33423	0.99827	1	Organismal Systems	Nervous system
1	map04621	NOD-like receptor signaling pathway	KEGG PATHWAY	1/631	357/33423	0.998931	1	Organismal Systems	Immune system
1	map04722	Neurotrophin signaling pathway	KEGG PATHWAY	1/631	435/33423	0.999763	1	Organismal Systems	Nervous system
1	map04062	Chemokine signaling pathway	KEGG PATHWAY	1/631	444/33423	0.9998	1	Organismal Systems	Immune system

## Sheet: SI_3_DOWN
Num	Pathway id	Description	Database	Ratio_in_study	Ratio_in_pop	Pvalue_uncorrected	Pvalue_corrected	First Category	Second Category
160	map03010	Ribosome	KEGG PATHWAY	160/1574	1530/33423	1.41253e-21	4.27996e-19	Genetic Information Processing	Translation
102	map00190	Oxidative phosphorylation	KEGG PATHWAY	102/1574	903/33423	2.89695e-16	2.92592e-14	Metabolism	Energy metabolism
42	map04260	Cardiac muscle contraction	KEGG PATHWAY	42/1574	328/33423	4.6683e-09	2.35749e-07	Organismal Systems	Circulatory system
87	map04141	Protein processing in endoplasmic reticulum	KEGG PATHWAY	87/1574	1000/33423	3.0905e-08	1.33775e-06	Genetic Information Processing	Folding, sorting and degradation
29	map04612	Antigen processing and presentation	KEGG PATHWAY	29/1574	223/33423	7.84313e-07	2.37647e-05	Organismal Systems	Immune system
22	map00040	Pentose and glucuronate interconversions	KEGG PATHWAY	22/1574	163/33423	8.88099e-06	0.000244631	Metabolism	Carbohydrate metabolism
39	map04723	Retrograde endocannabinoid signaling	KEGG PATHWAY	39/1574	413/33423	3.34214e-05	0.00084389	Organismal Systems	Nervous system
52	map04145	Phagosome	KEGG PATHWAY	52/1574	644/33423	0.000124533	0.00290257	Cellular Processes	Transport and catabolism
24	map00561	Glycerolipid metabolism	KEGG PATHWAY	24/1574	228/33423	0.000209891	0.00423981	Metabolism	Lipid metabolism
26	map00280	Valine, leucine and isoleucine degradation	KEGG PATHWAY	26/1574	256/33423	0.000207999	0.00450168	Metabolism	Amino acid metabolism
7	map00232	Caffeine metabolism	KEGG PATHWAY	7/1574	28/33423	0.000250677	0.00474719	Metabolism	Biosynthesis of other secondary metabolites
32	map04213	Longevity regulating pathway - multiple species	KEGG PATHWAY	32/1574	362/33423	0.000523329	0.00834572	Organismal Systems	Aging
48	map04142	Lysosome	KEGG PATHWAY	48/1574	617/33423	0.00051132	0.00860723	Cellular Processes	Transport and catabolism
14	map00053	Ascorbate and aldarate metabolism	KEGG PATHWAY	14/1574	118/33423	0.0013346	0.0192563	Metabolism	Carbohydrate metabolism
16	map00983	Drug metabolism - other enzymes	KEGG PATHWAY	16/1574	148/33423	0.00169997	0.0234132	Metabolism	Xenobiotics biodegradation and metabolism
8	map00770	Pantothenate and CoA biosynthesis	KEGG PATHWAY	8/1574	51/33423	0.00248556	0.0327445	Metabolism	Metabolism of cofactors and vitamins
26	map03050	Proteasome	KEGG PATHWAY	26/1574	306/33423	0.00286252	0.0361393	Genetic Information Processing	Folding, sorting and degradation
32	map04146	Peroxisome	KEGG PATHWAY	32/1574	410/33423	0.00384676	0.0431692	Cellular Processes	Transport and catabolism
15	map00380	Tryptophan metabolism	KEGG PATHWAY	15/1574	147/33423	0.00406064	0.043942	Metabolism	Amino acid metabolism
30	map04915	Estrogen signaling pathway	KEGG PATHWAY	30/1574	383/33423	0.00476576	0.0481342	Organismal Systems	Endocrine system
4	map00290	Valine, leucine and isoleucine biosynthesis	KEGG PATHWAY	4/1574	16/33423	0.00565629	0.0552857	Metabolism	Amino acid metabolism
9	map00981	Insect hormone biosynthesis	KEGG PATHWAY	9/1574	73/33423	0.00717727	0.0621347	Metabolism	Metabolism of terpenoids and polyketides
17	map00052	Galactose metabolism	KEGG PATHWAY	17/1574	189/33423	0.00824123	0.0693637	Metabolism	Carbohydrate metabolism
16	map00980	Metabolism of xenobiotics by cytochrome P450	KEGG PATHWAY	16/1574	176/33423	0.00923023	0.073599	Metabolism	Xenobiotics biodegradation and metabolism
18	map00051	Fructose and mannose metabolism	KEGG PATHWAY	18/1574	211/33423	0.0112564	0.0852671	Metabolism	Carbohydrate metabolism
14	map03060	Protein export	KEGG PATHWAY	14/1574	160/33423	0.0192859	0.121742	Genetic Information Processing	Folding, sorting and degradation
16	map00330	Arginine and proline metabolism	KEGG PATHWAY	16/1574	188/33423	0.0165327	0.122181	Metabolism	Amino acid metabolism
16	map00260	Glycine, serine and threonine metabolism	KEGG PATHWAY	16/1574	192/33423	0.0197648	0.122219	Metabolism	Amino acid metabolism
15	map00410	beta-Alanine metabolism	KEGG PATHWAY	15/1574	173/33423	0.0170557	0.123045	Metabolism	Metabolism of other amino acids
7	map00100	Steroid biosynthesis	KEGG PATHWAY	7/1574	59/33423	0.0204311	0.123812	Metabolism	Lipid metabolism
36	map04210	Apoptosis	KEGG PATHWAY	36/1574	528/33423	0.0176327	0.124249	Cellular Processes	Cell growth and death
15	map04657	IL-17 signaling pathway	KEGG PATHWAY	15/1574	181/33423	0.0245327	0.140253	Organismal Systems	Immune system
7	map00450	Selenocompound metabolism	KEGG PATHWAY	7/1574	61/33423	0.0241141	0.140511	Metabolism	Metabolism of other amino acids
9	map00590	Arachidonic acid metabolism	KEGG PATHWAY	9/1574	92/33423	0.0292955	0.16438	Metabolism	Lipid metabolism
49	map04151	PI3K-Akt signaling pathway	KEGG PATHWAY	49/1574	790/33423	0.0312226	0.172008	Environmental Information Processing	Signal transduction
7	map00340	Histidine metabolism	KEGG PATHWAY	7/1574	69/33423	0.0433412	0.230393	Metabolism	Amino acid metabolism
29	map04212	Longevity regulating pathway - worm	KEGG PATHWAY	29/1574	443/33423	0.0474736	0.243805	Organismal Systems	Aging
1	map00472	D-Arginine and D-ornithine metabolism	KEGG PATHWAY	1/1574	1/33423	0.0470933	0.246022	Metabolism	Metabolism of other amino acids
9	map04622	RIG-I-like receptor signaling pathway	KEGG PATHWAY	9/1574	102/33423	0.0513342	0.250875	Organismal Systems	Immune system
4	map04672	Intestinal immune network for IgA production	KEGG PATHWAY	4/1574	30/33423	0.0506957	0.251817	Organismal Systems	Immune system
20	map00020	Citrate cycle (TCA cycle)	KEGG PATHWAY	20/1574	285/33423	0.0501755	0.253386	Metabolism	Carbohydrate metabolism
18	map00071	Fatty acid degradation	KEGG PATHWAY	18/1574	255/33423	0.058004	0.278972	Metabolism	Lipid metabolism
16	map04064	NF-kappa B signaling pathway	KEGG PATHWAY	16/1574	221/33423	0.0591299	0.279943	Environmental Information Processing	Signal transduction
7	map04610	Complement and coagulation cascades	KEGG PATHWAY	7/1574	75/33423	0.0628784	0.29311	Organismal Systems	Immune system
20	map00480	Glutathione metabolism	KEGG PATHWAY	20/1574	299/33423	0.0739861	0.334594	Metabolism	Metabolism of other amino acids
11	map04973	Carbohydrate digestion and absorption	KEGG PATHWAY	11/1574	148/33423	0.0907948	0.398708	Organismal Systems	Digestive system
11	map00982	Drug metabolism - cytochrome P450	KEGG PATHWAY	11/1574	152/33423	0.104424	0.445639	Metabolism	Xenobiotics biodegradation and metabolism
8	map04640	Hematopoietic cell lineage	KEGG PATHWAY	8/1574	104/33423	0.117458	0.480945	Organismal Systems	Immune system
6	map00790	Folate biosynthesis	KEGG PATHWAY	6/1574	71/33423	0.117241	0.486629	Metabolism	Metabolism of cofactors and vitamins
27	map04022	cGMP-PKG signaling pathway	KEGG PATHWAY	27/1574	451/33423	0.121475	0.490759	Environmental Information Processing	Signal transduction
17	map00520	Amino sugar and nucleotide sugar metabolism	KEGG PATHWAY	17/1574	265/33423	0.123163	0.491031	Metabolism	Carbohydrate metabolism
17	map00620	Pyruvate metabolism	KEGG PATHWAY	17/1574	266/33423	0.126141	0.496373	Metabolism	Carbohydrate metabolism
15	map04624	Toll and Imd signaling pathway	KEGG PATHWAY	15/1574	232/33423	0.134514	0.522535	Organismal Systems	Immune system
14	map04659	Th17 cell differentiation	KEGG PATHWAY	14/1574	215/33423	0.138834	0.532488	Organismal Systems	Immune system
8	map00220	Arginine biosynthesis	KEGG PATHWAY	8/1574	109/33423	0.1423	0.538962	Metabolism	Amino acid metabolism
22	map04261	Adrenergic signaling in cardiomyocytes	KEGG PATHWAY	22/1574	366/33423	0.14549	0.544242	Organismal Systems	Circulatory system
11	map00640	Propanoate metabolism	KEGG PATHWAY	11/1574	165/33423	0.1564	0.544702	Metabolism	Carbohydrate metabolism
30	map04152	AMPK signaling pathway	KEGG PATHWAY	30/1574	522/33423	0.152912	0.545087	Environmental Information Processing	Signal transduction
9	map04966	Collecting duct acid secretion	KEGG PATHWAY	9/1574	129/33423	0.155234	0.54693	Organismal Systems	Excretory system
6	map04710	Circadian rhythm	KEGG PATHWAY	6/1574	78/33423	0.161284	0.549089	Organismal Systems	Environmental adaptation
8	map04978	Mineral absorption	KEGG PATHWAY	8/1574	111/33423	0.152912	0.551575	Organismal Systems	Digestive system
54	map03013	RNA transport	KEGG PATHWAY	54/1574	992/33423	0.151153	0.558529	Genetic Information Processing	Translation
20	map04211	Longevity regulating pathway	KEGG PATHWAY	20/1574	336/33423	0.169289	0.563676	Organismal Systems	Aging
17	map04380	Osteoclast differentiation	KEGG PATHWAY	17/1574	280/33423	0.172134	0.56692	Organismal Systems	Development
34	map04530	Tight junction	KEGG PATHWAY	34/1574	611/33423	0.179718	0.567234	Cellular Processes	Cellular community - eukaryotes
11	map00500	Starch and sucrose metabolism	KEGG PATHWAY	11/1574	169/33423	0.174628	0.568948	Metabolism	Carbohydrate metabolism
24	map04921	Oxytocin signaling pathway	KEGG PATHWAY	24/1574	417/33423	0.182444	0.569903	Organismal Systems	Endocrine system
3	map00740	Riboflavin metabolism	KEGG PATHWAY	3/1574	31/33423	0.17776	0.572993	Metabolism	Metabolism of cofactors and vitamins
19	map03320	PPAR signaling pathway	KEGG PATHWAY	19/1574	323/33423	0.189731	0.586618	Organismal Systems	Endocrine system
14	map04662	B cell receptor signaling pathway	KEGG PATHWAY	14/1574	229/33423	0.193647	0.592676	Organismal Systems	Immune system
29	map04010	MAPK signaling pathway	KEGG PATHWAY	29/1574	522/33423	0.204268	0.606796	Environmental Information Processing	Signal transduction
9	map04658	Th1 and Th2 cell differentiation	KEGG PATHWAY	9/1574	140/33423	0.215043	0.62652	Organismal Systems	Immune system
16	map04668	TNF signaling pathway	KEGG PATHWAY	16/1574	272/33423	0.214399	0.630708	Environmental Information Processing	Signal transduction
12	map00030	Pentose phosphate pathway	KEGG PATHWAY	12/1574	197/33423	0.219831	0.634368	Metabolism	Carbohydrate metabolism
29	map04140	Autophagy - animal	KEGG PATHWAY	29/1574	531/33423	0.23083	0.653659	Cellular Processes	Transport and catabolism
24	map04722	Neurotrophin signaling pathway	KEGG PATHWAY	24/1574	435/33423	0.240514	0.656538	Organismal Systems	Nervous system
3	map04744	Phototransduction	KEGG PATHWAY	3/1574	36/33423	0.239479	0.659656	Organismal Systems	Sensory system
13	map04620	Toll-like receptor signaling pathway	KEGG PATHWAY	13/1574	220/33423	0.239154	0.664806	Organismal Systems	Immune system
17	map04214	Apoptosis - fly	KEGG PATHWAY	17/1574	300/33423	0.25045	0.671561	Cellular Processes	Cell growth and death
13	map00630	Glyoxylate and dicarboxylate metabolism	KEGG PATHWAY	13/1574	223/33423	0.253887	0.674806	Metabolism	Carbohydrate metabolism
2	map00120	Primary bile acid biosynthesis	KEGG PATHWAY	2/1574	21/33423	0.260002	0.685047	Metabolism	Lipid metabolism
7	map00830	Retinol metabolism	KEGG PATHWAY	7/1574	113/33423	0.283404	0.686971	Metabolism	Metabolism of cofactors and vitamins
1	map00533	Glycosaminoglycan biosynthesis - keratan sulfate	KEGG PATHWAY	1/1574	7/33423	0.28659	0.689181	Metabolism	Glycan biosynthesis and metabolism
13	map00250	Alanine, aspartate and glutamate metabolism	KEGG PATHWAY	13/1574	225/33423	0.263889	0.689296	Metabolism	Amino acid metabolism
12	map04918	Thyroid hormone synthesis	KEGG PATHWAY	12/1574	207/33423	0.271138	0.690376	Organismal Systems	Endocrine system
11	map04962	Vasopressin-regulated water reabsorption	KEGG PATHWAY	11/1574	187/33423	0.267518	0.692804	Organismal Systems	Excretory system
10	map04923	Regulation of lipolysis in adipocytes	KEGG PATHWAY	10/1574	169/33423	0.274766	0.693783	Organismal Systems	Endocrine system
18	map04721	Synaptic vesicle cycle	KEGG PATHWAY	18/1574	332/33423	0.303308	0.71242	Organismal Systems	Nervous system
22	map04066	HIF-1 signaling pathway	KEGG PATHWAY	22/1574	414/33423	0.310508	0.723723	Environmental Information Processing	Signal transduction
18	map04391	Hippo signaling pathway - fly	KEGG PATHWAY	18/1574	335/33423	0.316555	0.726637	Environmental Information Processing	Signal transduction
18	map04020	Calcium signaling pathway	KEGG PATHWAY	18/1574	337/33423	0.325474	0.730509	Environmental Information Processing	Signal transduction
14	map00270	Cysteine and methionine metabolism	KEGG PATHWAY	14/1574	255/33423	0.316387	0.731795	Metabolism	Amino acid metabolism
29	map04150	mTOR signaling pathway	KEGG PATHWAY	29/1574	559/33423	0.322214	0.734065	Environmental Information Processing	Signal transduction
11	map04512	ECM-receptor interaction	KEGG PATHWAY	11/1574	198/33423	0.330798	0.736999	Environmental Information Processing	Signaling molecules and interaction
6	map00670	One carbon pool by folate	KEGG PATHWAY	6/1574	101/33423	0.340235	0.752491	Metabolism	Metabolism of cofactors and vitamins
10	map00510	N-Glycan biosynthesis	KEGG PATHWAY	10/1574	185/33423	0.373667	0.780836	Metabolism	Glycan biosynthesis and metabolism
21	map04670	Leukocyte transendothelial migration	KEGG PATHWAY	21/1574	406/33423	0.36084	0.780962	Organismal Systems	Immune system
14	map04660	T cell receptor signaling pathway	KEGG PATHWAY	14/1574	268/33423	0.384141	0.781172	Organismal Systems	Immune system
1	map00300	Lysine biosynthesis	KEGG PATHWAY	1/1574	10/33423	0.382731	0.783563	Metabolism	Amino acid metabolism
36	map00230	Purine metabolism	KEGG PATHWAY	36/1574	718/33423	0.373064	0.784989	Metabolism	Nucleotide metabolism
11	map04920	Adipocytokine signaling pathway	KEGG PATHWAY	11/1574	203/33423	0.360542	0.785929	Organismal Systems	Endocrine system
23	map04611	Platelet activation	KEGG PATHWAY	23/1574	452/33423	0.381455	0.786264	Organismal Systems	Immune system
12	map04974	Protein digestion and absorption	KEGG PATHWAY	12/1574	225/33423	0.371248	0.78663	Organismal Systems	Digestive system
3	map00430	Taurine and hypotaurine metabolism	KEGG PATHWAY	3/1574	46/33423	0.3693	0.788014	Metabolism	Metabolism of other amino acids
22	map04013	MAPK signaling pathway - fly	KEGG PATHWAY	22/1574	435/33423	0.396378	0.800684	Environmental Information Processing	Signal transduction
2	map00440	Phosphonate and phosphinate metabolism	KEGG PATHWAY	2/1574	29/33423	0.399376	0.801396	Metabolism	Metabolism of other amino acids
9	map04115	p53 signaling pathway	KEGG PATHWAY	9/1574	171/33423	0.415	0.821862	Cellular Processes	Cell growth and death
7	map04514	Cell adhesion molecules (CAMs)	KEGG PATHWAY	7/1574	132/33423	0.429268	0.823217	Environmental Information Processing	Signaling molecules and interaction
13	map04972	Pancreatic secretion	KEGG PATHWAY	13/1574	260/33423	0.452696	0.857293	Organismal Systems	Digestive system
10	map04970	Salivary secretion	KEGG PATHWAY	10/1574	199/33423	0.462717	0.865452	Organismal Systems	Digestive system
9	map04745	Phototransduction - fly	KEGG PATHWAY	9/1574	180/33423	0.475443	0.867826	Organismal Systems	Sensory system
10	map04650	Natural killer cell mediated cytotoxicity	KEGG PATHWAY	10/1574	200/33423	0.469037	0.871891	Organismal Systems	Immune system
19	map04068	FoxO signaling pathway	KEGG PATHWAY	19/1574	392/33423	0.482041	0.874602	Environmental Information Processing	Signal transduction
1	map00785	Lipoic acid metabolism	KEGG PATHWAY	1/1574	14/33423	0.491083	0.875284	Metabolism	Metabolism of cofactors and vitamins
22	map04390	Hippo signaling pathway	KEGG PATHWAY	22/1574	457/33423	0.488819	0.876404	Environmental Information Processing	Signal transduction
19	map00010	Glycolysis / Gluconeogenesis	KEGG PATHWAY	19/1574	399/33423	0.513481	0.904562	Metabolism	Carbohydrate metabolism
8	map04960	Aldosterone-regulated sodium reabsorption	KEGG PATHWAY	8/1574	167/33423	0.531244	0.930445	Organismal Systems	Excretory system
5	map04740	Olfactory transduction	KEGG PATHWAY	5/1574	104/33423	0.545503	0.933828	Organismal Systems	Sensory system
5	map04320	Dorso-ventral axis formation	KEGG PATHWAY	5/1574	103/33423	0.536853	0.934865	Organismal Systems	Development
28	map04910	Insulin signaling pathway	KEGG PATHWAY	28/1574	598/33423	0.540136	0.935207	Organismal Systems	Endocrine system
8	map00860	Porphyrin and chlorophyll metabolism	KEGG PATHWAY	8/1574	169/33423	0.544855	0.938018	Metabolism	Metabolism of cofactors and vitamins
4	map00140	Steroid hormone biosynthesis	KEGG PATHWAY	4/1574	83/33423	0.553106	0.941524	Metabolism	Lipid metabolism
36	map04510	Focal adhesion	KEGG PATHWAY	36/1574	779/33423	0.571059	0.950719	Cellular Processes	Cellular community - eukaryotes
11	map04725	Cholinergic synapse	KEGG PATHWAY	11/1574	238/33423	0.568638	0.951918	Organismal Systems	Nervous system
12	map04540	Gap junction	KEGG PATHWAY	12/1574	261/33423	0.575325	0.952588	Cellular Processes	Cellular community - eukaryotes
16	map04922	Glucagon signaling pathway	KEGG PATHWAY	16/1574	351/33423	0.589113	0.954551	Organismal Systems	Endocrine system
3	map00531	Glycosaminoglycan degradation	KEGG PATHWAY	3/1574	64/33423	0.585606	0.959127	Metabolism	Glycan biosynthesis and metabolism
3	map00920	Sulfur metabolism	KEGG PATHWAY	3/1574	64/33423	0.585606	0.959127	Metabolism	Energy metabolism
7	map04623	Cytosolic DNA-sensing pathway	KEGG PATHWAY	7/1574	158/33423	0.618987	0.966768	Organismal Systems	Immune system
8	map04664	Fc epsilon RI signaling pathway	KEGG PATHWAY	8/1574	180/33423	0.616553	0.967956	Organismal Systems	Immune system
5	map04614	Renin-angiotensin system	KEGG PATHWAY	5/1574	112/33423	0.611713	0.970414	Organismal Systems	Endocrine system
3	map00511	Other glycan degradation	KEGG PATHWAY	3/1574	82/33423	0.748291	0.985792	Metabolism	Glycan biosynthesis and metabolism
9	map04912	GnRH signaling pathway	KEGG PATHWAY	9/1574	232/33423	0.768654	0.986873	Organismal Systems	Endocrine system
3	map00910	Nitrogen metabolism	KEGG PATHWAY	3/1574	84/33423	0.762757	0.987673	Metabolism	Energy metabolism
7	map04713	Circadian entrainment	KEGG PATHWAY	7/1574	185/33423	0.773016	0.988286	Organismal Systems	Environmental adaptation
5	map00650	Butanoate metabolism	KEGG PATHWAY	5/1574	116/33423	0.642621	0.988397	Metabolism	Carbohydrate metabolism
5	map01040	Biosynthesis of unsaturated fatty acids	KEGG PATHWAY	5/1574	135/33423	0.767219	0.989223	Metabolism	Lipid metabolism
8	map04630	Jak-STAT signaling pathway	KEGG PATHWAY	8/1574	203/33423	0.744602	0.989536	Environmental Information Processing	Signal transduction
12	map04728	Dopaminergic synapse	KEGG PATHWAY	12/1574	296/33423	0.742016	0.990445	Organismal Systems	Nervous system
1	map00532	Glycosaminoglycan biosynthesis - chondroitin sulfate / dermatan sulfate	KEGG PATHWAY	1/1574	23/33423	0.670393	0.990874	Metabolism	Glycan biosynthesis and metabolism
16	map04072	Phospholipase D signaling pathway	KEGG PATHWAY	16/1574	394/33423	0.762493	0.991568	Environmental Information Processing	Signal transduction
1	map00471	D-Glutamine and D-glutamate metabolism	KEGG PATHWAY	1/1574	28/33423	0.741079	0.99357	Metabolism	Metabolism of other amino acids
6	map04341	Hedgehog signaling pathway - fly	KEGG PATHWAY	6/1574	143/33423	0.670348	0.995663	Environmental Information Processing	Signal transduction
16	map04520	Adherens junction	KEGG PATHWAY	16/1574	368/33423	0.663911	0.995867	Cellular Processes	Cellular community - eukaryotes
1	map00750	Vitamin B6 metabolism	KEGG PATHWAY	1/1574	22/33423	0.654093	0.99593	Metabolism	Metabolism of cofactors and vitamins
2	map00130	Ubiquinone and other terpenoid-quinone biosynthesis	KEGG PATHWAY	2/1574	48/33423	0.667297	0.996015	Metabolism	Metabolism of cofactors and vitamins
19	map03015	mRNA surveillance pathway	KEGG PATHWAY	19/1574	456/33423	0.740052	0.996603	Genetic Information Processing	Translation
3	map04975	Fat digestion and absorption	KEGG PATHWAY	3/1574	88/33423	0.789659	0.996945	Organismal Systems	Digestive system
1	map04122	Sulfur relay system	KEGG PATHWAY	1/1574	33/33423	0.796613	0.997412	Genetic Information Processing	Folding, sorting and degradation
7	map04925	Aldosterone synthesis and secretion	KEGG PATHWAY	7/1574	191/33423	0.800094	0.997647	Organismal Systems	Endocrine system
8	map04917	Prolactin signaling pathway	KEGG PATHWAY	8/1574	214/33423	0.7941	0.998391	Organismal Systems	Endocrine system
1	map04330	Notch signaling pathway	KEGG PATHWAY	1/1574	115/33423	0.99614	0.999439	Environmental Information Processing	Signal transduction
24	map04024	cAMP signaling pathway	KEGG PATHWAY	24/1574	593/33423	0.804864	0.999483	Environmental Information Processing	Signal transduction
4	map00970	Aminoacyl-tRNA biosynthesis	KEGG PATHWAY	4/1574	337/33423	0.999924	0.999924	Genetic Information Processing	Translation
10	map04914	Progesterone-mediated oocyte maturation	KEGG PATHWAY	10/1574	268/33423	0.815176	0.999993	Organismal Systems	Endocrine system
17	map04114	Oocyte meiosis	KEGG PATHWAY	17/1574	390/33423	0.662681	1	Cellular Processes	Cell growth and death
4	map04215	Apoptosis - multiple species	KEGG PATHWAY	4/1574	98/33423	0.68346	1	Cellular Processes	Cell growth and death
11	map04550	Signaling pathways regulating pluripotency of stem cells	KEGG PATHWAY	11/1574	267/33423	0.716776	1	Cellular Processes	Cellular community - eukaryotes
27	map04810	Regulation of actin cytoskeleton	KEGG PATHWAY	27/1574	631/33423	0.723274	1	Cellular Processes	Cell motility
35	map04144	Endocytosis	KEGG PATHWAY	35/1574	865/33423	0.845091	1	Cellular Processes	Transport and catabolism
11	map04110	Cell cycle	KEGG PATHWAY	11/1574	441/33423	0.994103	1	Cellular Processes	Cell growth and death
9	map04350	TGF-beta signaling pathway	KEGG PATHWAY	9/1574	218/33423	0.702978	1	Environmental Information Processing	Signal transduction
8	map04370	VEGF signaling pathway	KEGG PATHWAY	8/1574	199/33423	0.724688	1	Environmental Information Processing	Signal transduction
6	map04080	Neuroactive ligand-receptor interaction	KEGG PATHWAY	6/1574	153/33423	0.731735	1	Environmental Information Processing	Signaling molecules and interaction
13	map04310	Wnt signaling pathway	KEGG PATHWAY	13/1574	339/33423	0.812233	1	Environmental Information Processing	Signal transduction
9	map04012	ErbB signaling pathway	KEGG PATHWAY	9/1574	249/33423	0.833596	1	Environmental Information Processing	Signal transduction
7	map02010	ABC transporters	KEGG PATHWAY	7/1574	214/33423	0.881429	1	Environmental Information Processing	Membrane transport
22	map04015	Rap1 signaling pathway	KEGG PATHWAY	22/1574	588/33423	0.891154	1	Environmental Information Processing	Signal transduction
17	map04014	Ras signaling pathway	KEGG PATHWAY	17/1574	469/33423	0.893749	1	Environmental Information Processing	Signal transduction
15	map04071	Sphingolipid signaling pathway	KEGG PATHWAY	15/1574	421/33423	0.895372	1	Environmental Information Processing	Signal transduction
11	map04070	Phosphatidylinositol signaling system	KEGG PATHWAY	11/1574	382/33423	0.972931	1	Environmental Information Processing	Signal transduction
1	map04392	Hippo signaling pathway - multiple species	KEGG PATHWAY	1/1574	78/33423	0.976879	1	Environmental Information Processing	Signal transduction
2	map04340	Hedgehog signaling pathway	KEGG PATHWAY	2/1574	150/33423	0.994014	1	Environmental Information Processing	Signal transduction
1	map04060	Cytokine-cytokine receptor interaction	KEGG PATHWAY	1/1574	114/33423	0.995949	1	Environmental Information Processing	Signaling molecules and interaction
36	map03040	Spliceosome	KEGG PATHWAY	36/1574	835/33423	0.731745	1	Genetic Information Processing	Transcription
2	map03450	Non-homologous end-joining	KEGG PATHWAY	2/1574	55/33423	0.738374	1	Genetic Information Processing	Replication and repair
5	map03020	RNA polymerase	KEGG PATHWAY	5/1574	177/33423	0.923524	1	Genetic Information Processing	Transcription
26	map04120	Ubiquitin mediated proteolysis	KEGG PATHWAY	26/1574	713/33423	0.930076	1	Genetic Information Processing	Folding, sorting and degradation
3	map03440	Homologous recombination	KEGG PATHWAY	3/1574	124/33423	0.935315	1	Genetic Information Processing	Replication and repair
3	map03430	Mismatch repair	KEGG PATHWAY	3/1574	126/33423	0.939667	1	Genetic Information Processing	Replication and repair
2	map04130	SNARE interactions in vesicular transport	KEGG PATHWAY	2/1574	101/33423	0.954343	1	Genetic Information Processing	Folding, sorting and degradation
2	map03460	Fanconi anemia pathway	KEGG PATHWAY	2/1574	116/33423	0.975164	1	Genetic Information Processing	Replication and repair
4	map03030	DNA replication	KEGG PATHWAY	4/1574	188/33423	0.978968	1	Genetic Information Processing	Replication and repair
2	map03410	Base excision repair	KEGG PATHWAY	2/1574	127/33423	0.984237	1	Genetic Information Processing	Replication and repair
11	map03008	Ribosome biogenesis in eukaryotes	KEGG PATHWAY	11/1574	408/33423	0.985865	1	Genetic Information Processing	Translation
10	map03018	RNA degradation	KEGG PATHWAY	10/1574	382/33423	0.986662	1	Genetic Information Processing	Folding, sorting and degradation
4	map03420	Nucleotide excision repair	KEGG PATHWAY	4/1574	211/33423	0.990592	1	Genetic Information Processing	Replication and repair
4	map00061	Fatty acid biosynthesis	KEGG PATHWAY	4/1574	100/33423	0.698647	1	Metabolism	Lipid metabolism
3	map00360	Phenylalanine metabolism	KEGG PATHWAY	3/1574	79/33423	0.725278	1	Metabolism	Amino acid metabolism
4	map00350	Tyrosine metabolism	KEGG PATHWAY	4/1574	104/33423	0.72743	1	Metabolism	Amino acid metabolism
1	map00603	Glycosphingolipid biosynthesis - globo and isoglobo series	KEGG PATHWAY	1/1574	27/33423	0.728272	1	Metabolism	Glycan biosynthesis and metabolism
2	map00730	Thiamine metabolism	KEGG PATHWAY	2/1574	54/33423	0.72908	1	Metabolism	Metabolism of cofactors and vitamins
4	map00062	Fatty acid elongation	KEGG PATHWAY	4/1574	105/33423	0.734296	1	Metabolism	Lipid metabolism
1	map00604	Glycosphingolipid biosynthesis - ganglio series	KEGG PATHWAY	1/1574	32/33423	0.786551	1	Metabolism	Glycan biosynthesis and metabolism
10	map00562	Inositol phosphate metabolism	KEGG PATHWAY	10/1574	267/33423	0.811672	1	Metabolism	Carbohydrate metabolism
1	map00072	Synthesis and degradation of ketone bodies	KEGG PATHWAY	1/1574	37/33423	0.832338	1	Metabolism	Lipid metabolism
1	map00534	Glycosaminoglycan biosynthesis - heparan sulfate / heparin	KEGG PATHWAY	1/1574	39/33423	0.847774	1	Metabolism	Glycan biosynthesis and metabolism
19	map00310	Lysine degradation	KEGG PATHWAY	19/1574	498/33423	0.855656	1	Metabolism	Amino acid metabolism
1	map00514	Other types of O-glycan biosynthesis	KEGG PATHWAY	1/1574	46/33423	0.891444	1	Metabolism	Glycan biosynthesis and metabolism
2	map00563	Glycosylphosphatidylinositol (GPI)-anchor biosynthesis	KEGG PATHWAY	2/1574	88/33423	0.923579	1	Metabolism	Glycan biosynthesis and metabolism
1	map00400	Phenylalanine, tyrosine and tryptophan biosynthesis	KEGG PATHWAY	1/1574	54/33423	0.926244	1	Metabolism	Amino acid metabolism
3	map00900	Terpenoid backbone biosynthesis	KEGG PATHWAY	3/1574	122/33423	0.930675	1	Metabolism	Metabolism of terpenoids and polyketides
16	map00240	Pyrimidine metabolism	KEGG PATHWAY	16/1574	472/33423	0.935515	1	Metabolism	Nucleotide metabolism
10	map00564	Glycerophospholipid metabolism	KEGG PATHWAY	10/1574	350/33423	0.969604	1	Metabolism	Lipid metabolism
1	map00760	Nicotinate and nicotinamide metabolism	KEGG PATHWAY	1/1574	74/33423	0.971946	1	Metabolism	Metabolism of cofactors and vitamins
3	map00600	Sphingolipid metabolism	KEGG PATHWAY	3/1574	151/33423	0.975428	1	Metabolism	Lipid metabolism
8	map04720	Long-term potentiation	KEGG PATHWAY	8/1574	192/33423	0.687397	1	Organismal Systems	Nervous system
16	map04360	Axon guidance	KEGG PATHWAY	16/1574	376/33423	0.696436	1	Organismal Systems	Development
15	map04621	NOD-like receptor signaling pathway	KEGG PATHWAY	15/1574	357/33423	0.710781	1	Organismal Systems	Immune system
6	map04911	Insulin secretion	KEGG PATHWAY	6/1574	175/33423	0.83707	1	Organismal Systems	Endocrine system
5	map04730	Long-term depression	KEGG PATHWAY	5/1574	150/33423	0.83988	1	Organismal Systems	Nervous system
8	map04750	Inflammatory mediator regulation of TRP channels	KEGG PATHWAY	8/1574	231/33423	0.855949	1	Organismal Systems	Sensory system
3	map04964	Proximal tubule bicarbonate reclamation	KEGG PATHWAY	3/1574	101/33423	0.860069	1	Organismal Systems	Excretory system
10	map04270	Vascular smooth muscle contraction	KEGG PATHWAY	10/1574	289/33423	0.87785	1	Organismal Systems	Circulatory system
19	map04919	Thyroid hormone signaling pathway	KEGG PATHWAY	19/1574	510/33423	0.880203	1	Organismal Systems	Endocrine system
5	map04924	Renin secretion	KEGG PATHWAY	5/1574	164/33423	0.889794	1	Organismal Systems	Endocrine system
16	map04062	Chemokine signaling pathway	KEGG PATHWAY	16/1574	444/33423	0.892587	1	Organismal Systems	Immune system
7	map04976	Bile secretion	KEGG PATHWAY	7/1574	229/33423	0.917941	1	Organismal Systems	Digestive system
6	map04916	Melanogenesis	KEGG PATHWAY	6/1574	205/33423	0.924209	1	Organismal Systems	Endocrine system
5	map04961	Endocrine and other factor-regulated calcium reabsorption	KEGG PATHWAY	5/1574	178/33423	0.925694	1	Organismal Systems	Excretory system
4	map04971	Gastric acid secretion	KEGG PATHWAY	4/1574	161/33423	0.948351	1	Organismal Systems	Digestive system
9	map04666	Fc gamma R-mediated phagocytosis	KEGG PATHWAY	9/1574	309/33423	0.95724	1	Organismal Systems	Immune system
5	map04727	GABAergic synapse	KEGG PATHWAY	5/1574	199/33423	0.960213	1	Organismal Systems	Nervous system
1	map04977	Vitamin digestion and absorption	KEGG PATHWAY	1/1574	69/33423	0.964275	1	Organismal Systems	Digestive system
3	map04726	Serotonergic synapse	KEGG PATHWAY	3/1574	156/33423	0.979581	1	Organismal Systems	Nervous system
4	map04724	Glutamatergic synapse	KEGG PATHWAY	4/1574	195/33423	0.983479	1	Organismal Systems	Nervous system

## Sheet: SI_4_UP
Num	Pathway id	Description	Database	Ratio_in_study	Ratio_in_pop	Pvalue_uncorrected	Pvalue_corrected	First Category	Second Category
43	map04152	AMPK signaling pathway	KEGG PATHWAY	43/1040	522/33423	9.06747e-09	2.61143e-06	Environmental Information Processing	Signal transduction
31	map03320	PPAR signaling pathway	KEGG PATHWAY	31/1040	323/33423	3.5741e-08	5.1467e-06	Organismal Systems	Endocrine system
22	map04920	Adipocytokine signaling pathway	KEGG PATHWAY	22/1040	203/33423	4.31966e-07	4.14688e-05	Organismal Systems	Endocrine system
16	map01040	Biosynthesis of unsaturated fatty acids	KEGG PATHWAY	16/1040	135/33423	4.97926e-06	0.000358507	Metabolism	Lipid metabolism
39	map04910	Insulin signaling pathway	KEGG PATHWAY	39/1040	598/33423	1.3974e-05	0.000804904	Organismal Systems	Endocrine system
22	map00071	Fatty acid degradation	KEGG PATHWAY	22/1040	255/33423	1.82151e-05	0.000874325	Metabolism	Lipid metabolism
13	map00062	Fatty acid elongation	KEGG PATHWAY	13/1040	105/33423	2.35797e-05	0.000970137	Metabolism	Lipid metabolism
27	map04213	Longevity regulating pathway - multiple species	KEGG PATHWAY	27/1040	362/33423	3.02158e-05	0.00108777	Organismal Systems	Aging
20	map00561	Glycerolipid metabolism	KEGG PATHWAY	20/1040	228/33423	3.39973e-05	0.00108791	Metabolism	Lipid metabolism
74	map03010	Ribosome	KEGG PATHWAY	74/1040	1530/33423	0.000128753	0.00370809	Genetic Information Processing	Translation
26	map04146	Peroxisome	KEGG PATHWAY	26/1040	410/33423	0.000547582	0.013142	Cellular Processes	Transport and catabolism
23	map00564	Glycerophospholipid metabolism	KEGG PATHWAY	23/1040	350/33423	0.000689955	0.0152852	Metabolism	Lipid metabolism
27	map04212	Longevity regulating pathway - worm	KEGG PATHWAY	27/1040	443/33423	0.000788996	0.0162308	Organismal Systems	Aging
16	map00051	Fructose and mannose metabolism	KEGG PATHWAY	16/1040	211/33423	0.000997525	0.0191525	Metabolism	Carbohydrate metabolism
20	map00480	Glutathione metabolism	KEGG PATHWAY	20/1040	299/33423	0.00120834	0.0217501	Metabolism	Metabolism of other amino acids
12	map00380	Tryptophan metabolism	KEGG PATHWAY	12/1040	147/33423	0.00222639	0.0377177	Metabolism	Amino acid metabolism
14	map00052	Galactose metabolism	KEGG PATHWAY	14/1040	189/33423	0.00249273	0.0398837	Metabolism	Carbohydrate metabolism
23	map04068	FoxO signaling pathway	KEGG PATHWAY	23/1040	392/33423	0.00299503	0.0453983	Environmental Information Processing	Signal transduction
18	map00020	Citrate cycle (TCA cycle)	KEGG PATHWAY	18/1040	285/33423	0.00381365	0.0523015	Metabolism	Carbohydrate metabolism
23	map00010	Glycolysis / Gluconeogenesis	KEGG PATHWAY	23/1040	399/33423	0.00371794	0.0535383	Metabolism	Carbohydrate metabolism
17	map00620	Pyruvate metabolism	KEGG PATHWAY	17/1040	266/33423	0.00430491	0.0563552	Metabolism	Carbohydrate metabolism
20	map04922	Glucagon signaling pathway	KEGG PATHWAY	20/1040	351/33423	0.00737019	0.0922875	Organismal Systems	Endocrine system
13	map00030	Pentose phosphate pathway	KEGG PATHWAY	13/1040	197/33423	0.00903778	0.108453	Metabolism	Carbohydrate metabolism
10	map04973	Carbohydrate digestion and absorption	KEGG PATHWAY	10/1040	148/33423	0.0176793	0.203666	Organismal Systems	Digestive system
6	map00340	Histidine metabolism	KEGG PATHWAY	6/1040	69/33423	0.020376	0.225703	Metabolism	Amino acid metabolism
3	map00120	Primary bile acid biosynthesis	KEGG PATHWAY	3/1040	21/33423	0.0263072	0.28061	Metabolism	Lipid metabolism
10	map00500	Starch and sucrose metabolism	KEGG PATHWAY	10/1040	169/33423	0.0392186	0.282374	Metabolism	Carbohydrate metabolism
10	map04923	Regulation of lipolysis in adipocytes	KEGG PATHWAY	10/1040	169/33423	0.0392186	0.282374	Organismal Systems	Endocrine system
14	map00520	Amino sugar and nucleotide sugar metabolism	KEGG PATHWAY	14/1040	265/33423	0.0388541	0.286923	Metabolism	Carbohydrate metabolism
17	map04260	Cardiac muscle contraction	KEGG PATHWAY	17/1040	328/33423	0.0289234	0.297498	Organismal Systems	Circulatory system
11	map04925	Aldosterone synthesis and secretion	KEGG PATHWAY	11/1040	191/33423	0.0373506	0.298804	Organismal Systems	Endocrine system
7	map00670	One carbon pool by folate	KEGG PATHWAY	7/1040	101/33423	0.0383931	0.298844	Metabolism	Metabolism of cofactors and vitamins
7	map04964	Proximal tubule bicarbonate reclamation	KEGG PATHWAY	7/1040	101/33423	0.0383931	0.298844	Organismal Systems	Excretory system
7	map00061	Fatty acid biosynthesis	KEGG PATHWAY	7/1040	100/33423	0.0366754	0.301786	Metabolism	Lipid metabolism
41	map04141	Protein processing in endoplasmic reticulum	KEGG PATHWAY	41/1040	1000/33423	0.0456866	0.305994	Genetic Information Processing	Folding, sorting and degradation
21	map04022	cGMP-PKG signaling pathway	KEGG PATHWAY	21/1040	451/33423	0.0450243	0.308738	Environmental Information Processing	Signal transduction
6	map00360	Phenylalanine metabolism	KEGG PATHWAY	6/1040	79/33423	0.0365438	0.309548	Metabolism	Amino acid metabolism
5	map00100	Steroid biosynthesis	KEGG PATHWAY	5/1040	59/33423	0.0363455	0.317197	Metabolism	Lipid metabolism
2	map00780	Biotin metabolism	KEGG PATHWAY	2/1040	12/33423	0.051921	0.32507	Metabolism	Metabolism of cofactors and vitamins
20	map04066	HIF-1 signaling pathway	KEGG PATHWAY	20/1040	414/33423	0.0361572	0.325414	Environmental Information Processing	Signal transduction
17	map04211	Longevity regulating pathway	KEGG PATHWAY	17/1040	336/33423	0.0351473	0.326529	Organismal Systems	Aging
10	map00640	Propanoate metabolism	KEGG PATHWAY	10/1040	165/33423	0.0341568	0.327905	Metabolism	Carbohydrate metabolism
9	map04080	Neuroactive ligand-receptor interaction	KEGG PATHWAY	9/1040	153/33423	0.0503312	0.329441	Environmental Information Processing	Signaling molecules and interaction
15	map03050	Proteasome	KEGG PATHWAY	15/1040	306/33423	0.057071	0.342426	Genetic Information Processing	Folding, sorting and degradation
13	map00280	Valine, leucine and isoleucine degradation	KEGG PATHWAY	13/1040	256/33423	0.0584435	0.343505	Metabolism	Amino acid metabolism
7	map00830	Retinol metabolism	KEGG PATHWAY	7/1040	113/33423	0.0631561	0.356646	Metabolism	Metabolism of cofactors and vitamins
6	map00590	Arachidonic acid metabolism	KEGG PATHWAY	6/1040	92/33423	0.0673503	0.373017	Metabolism	Lipid metabolism
3	map00740	Riboflavin metabolism	KEGG PATHWAY	3/1040	31/33423	0.0708836	0.378046	Metabolism	Metabolism of cofactors and vitamins
11	map02010	ABC transporters	KEGG PATHWAY	11/1040	214/33423	0.0722455	0.378304	Environmental Information Processing	Membrane transport
4	map00770	Pantothenate and CoA biosynthesis	KEGG PATHWAY	4/1040	51/33423	0.0738102	0.379595	Metabolism	Metabolism of cofactors and vitamins
10	map00330	Arginine and proline metabolism	KEGG PATHWAY	10/1040	188/33423	0.0702519	0.381746	Metabolism	Amino acid metabolism
5	map00981	Insect hormone biosynthesis	KEGG PATHWAY	5/1040	73/33423	0.0770958	0.389537	Metabolism	Metabolism of terpenoids and polyketides
11	map04612	Antigen processing and presentation	KEGG PATHWAY	11/1040	223/33423	0.0901901	0.432913	Organismal Systems	Immune system
5	map04710	Circadian rhythm	KEGG PATHWAY	5/1040	78/33423	0.0958616	0.452592	Organismal Systems	Environmental adaptation
3	map04744	Phototransduction	KEGG PATHWAY	3/1040	36/33423	0.100693	0.467736	Organismal Systems	Sensory system
35	map00190	Oxidative phosphorylation	KEGG PATHWAY	35/1040	903/33423	0.109167	0.476366	Metabolism	Energy metabolism
6	map00350	Tyrosine metabolism	KEGG PATHWAY	6/1040	104/33423	0.105979	0.476906	Metabolism	Amino acid metabolism
6	map04740	Olfactory transduction	KEGG PATHWAY	6/1040	104/33423	0.105979	0.476906	Organismal Systems	Sensory system
24	map04024	cAMP signaling pathway	KEGG PATHWAY	24/1040	593/33423	0.116594	0.501179	Environmental Information Processing	Signal transduction
5	map00910	Nitrogen metabolism	KEGG PATHWAY	5/1040	84/33423	0.121128	0.513011	Metabolism	Energy metabolism
28	map00230	Purine metabolism	KEGG PATHWAY	28/1040	718/33423	0.132442	0.552803	Metabolism	Nucleotide metabolism
5	map04975	Fat digestion and absorption	KEGG PATHWAY	5/1040	88/33423	0.139522	0.565948	Organismal Systems	Digestive system
21	map04140	Autophagy - animal	KEGG PATHWAY	21/1040	531/33423	0.15769	0.613712	Cellular Processes	Transport and catabolism
8	map00410	beta-Alanine metabolism	KEGG PATHWAY	8/1040	173/33423	0.17273	0.61415	Metabolism	Metabolism of other amino acids
15	map04261	Adrenergic signaling in cardiomyocytes	KEGG PATHWAY	15/1040	366/33423	0.171187	0.616274	Organismal Systems	Circulatory system
22	map04150	mTOR signaling pathway	KEGG PATHWAY	22/1040	559/33423	0.156229	0.616357	Environmental Information Processing	Signal transduction
2	map00524	Neomycin, kanamycin and gentamicin biosynthesis	KEGG PATHWAY	2/1040	24/33423	0.170718	0.622366	Metabolism	Biosynthesis of other secondary metabolites
6	map00053	Ascorbate and aldarate metabolism	KEGG PATHWAY	6/1040	118/33423	0.162551	0.624194	Metabolism	Carbohydrate metabolism
4	map04977	Vitamin digestion and absorption	KEGG PATHWAY	4/1040	69/33423	0.167519	0.626566	Organismal Systems	Digestive system
10	map04976	Bile secretion	KEGG PATHWAY	10/1040	229/33423	0.178643	0.627428	Organismal Systems	Digestive system
10	map04974	Protein digestion and absorption	KEGG PATHWAY	10/1040	225/33423	0.165696	0.6279	Organismal Systems	Digestive system
7	map00982	Drug metabolism - cytochrome P450	KEGG PATHWAY	7/1040	152/33423	0.196255	0.680982	Metabolism	Xenobiotics biodegradation and metabolism
12	map04728	Dopaminergic synapse	KEGG PATHWAY	12/1040	296/33423	0.214149	0.71715	Organismal Systems	Nervous system
15	map04070	Phosphatidylinositol signaling system	KEGG PATHWAY	15/1040	382/33423	0.213704	0.724078	Environmental Information Processing	Signal transduction
3	map00400	Phenylalanine, tyrosine and tryptophan biosynthesis	KEGG PATHWAY	3/1040	54/33423	0.236139	0.764135	Metabolism	Amino acid metabolism
1	map00300	Lysine biosynthesis	KEGG PATHWAY	1/1040	10/33423	0.27105	0.796555	Metabolism	Amino acid metabolism
2	map04711	Circadian rhythm - fly	KEGG PATHWAY	2/1040	33/33423	0.27424	0.797788	Organismal Systems	Environmental adaptation
3	map00592	alpha-Linolenic acid metabolism	KEGG PATHWAY	3/1040	58/33423	0.269738	0.800872	Metabolism	Lipid metabolism
9	map00250	Alanine, aspartate and glutamate metabolism	KEGG PATHWAY	9/1040	225/33423	0.268515	0.805545	Metabolism	Amino acid metabolism
28	map04151	PI3K-Akt signaling pathway	KEGG PATHWAY	28/1040	790/33423	0.266075	0.806628	Environmental Information Processing	Signal transduction
7	map04960	Aldosterone-regulated sodium reabsorption	KEGG PATHWAY	7/1040	167/33423	0.264792	0.811279	Organismal Systems	Excretory system
22	map04142	Lysosome	KEGG PATHWAY	22/1040	617/33423	0.286543	0.817074	Cellular Processes	Transport and catabolism
7	map04115	p53 signaling pathway	KEGG PATHWAY	7/1040	171/33423	0.284114	0.818249	Cellular Processes	Cell growth and death
9	map00630	Glyoxylate and dicarboxylate metabolism	KEGG PATHWAY	9/1040	223/33423	0.260309	0.823836	Metabolism	Carbohydrate metabolism
5	map04978	Mineral absorption	KEGG PATHWAY	5/1040	111/33423	0.264051	0.826593	Organismal Systems	Digestive system
4	map00140	Steroid hormone biosynthesis	KEGG PATHWAY	4/1040	83/33423	0.258643	0.827658	Metabolism	Lipid metabolism
14	map04915	Estrogen signaling pathway	KEGG PATHWAY	14/1040	383/33423	0.30729	0.850956	Organismal Systems	Endocrine system
3	map04913	Ovarian steroidogenesis	KEGG PATHWAY	3/1040	64/33423	0.320937	0.880285	Organismal Systems	Endocrine system
6	map00600	Sphingolipid metabolism	KEGG PATHWAY	6/1040	151/33423	0.330328	0.897495	Metabolism	Lipid metabolism
10	map04668	TNF signaling pathway	KEGG PATHWAY	10/1040	272/33423	0.340884	0.917519	Environmental Information Processing	Signal transduction
7	map04970	Salivary secretion	KEGG PATHWAY	7/1040	199/33423	0.425084	0.934536	Organismal Systems	Digestive system
8	map04750	Inflammatory mediator regulation of TRP channels	KEGG PATHWAY	8/1040	231/33423	0.42977	0.937679	Organismal Systems	Sensory system
4	map00220	Arginine biosynthesis	KEGG PATHWAY	4/1040	109/33423	0.441302	0.941444	Metabolism	Amino acid metabolism
13	map04114	Oocyte meiosis	KEGG PATHWAY	13/1040	390/33423	0.439818	0.945281	Cellular Processes	Cell growth and death
6	map04623	Cytosolic DNA-sensing pathway	KEGG PATHWAY	6/1040	158/33423	0.369072	0.949042	Organismal Systems	Immune system
15	map04722	Neurotrophin signaling pathway	KEGG PATHWAY	15/1040	435/33423	0.379333	0.949981	Organismal Systems	Nervous system
6	map00980	Metabolism of xenobiotics by cytochrome P450	KEGG PATHWAY	6/1040	176/33423	0.468539	0.950276	Metabolism	Xenobiotics biodegradation and metabolism
7	map04918	Thyroid hormone synthesis	KEGG PATHWAY	7/1040	207/33423	0.465479	0.950766	Organismal Systems	Endocrine system
8	map04725	Cholinergic synapse	KEGG PATHWAY	8/1040	238/33423	0.462644	0.951726	Organismal Systems	Nervous system
22	map04145	Phagosome	KEGG PATHWAY	22/1040	644/33423	0.357455	0.953213	Cellular Processes	Transport and catabolism
11	map04666	Fc gamma R-mediated phagocytosis	KEGG PATHWAY	11/1040	309/33423	0.367889	0.954522	Organismal Systems	Immune system
13	map04072	Phospholipase D signaling pathway	KEGG PATHWAY	13/1040	394/33423	0.454342	0.955112	Environmental Information Processing	Signal transduction
2	map00514	Other types of O-glycan biosynthesis	KEGG PATHWAY	2/1040	46/33423	0.421364	0.955533	Metabolism	Glycan biosynthesis and metabolism
10	map04270	Vascular smooth muscle contraction	KEGG PATHWAY	10/1040	289/33423	0.411568	0.955901	Organismal Systems	Circulatory system
4	map04614	Renin-angiotensin system	KEGG PATHWAY	4/1040	112/33423	0.461954	0.957142	Organismal Systems	Endocrine system
3	map00760	Nicotinate and nicotinamide metabolism	KEGG PATHWAY	3/1040	74/33423	0.405991	0.958405	Metabolism	Metabolism of cofactors and vitamins
23	map04120	Ubiquitin mediated proteolysis	KEGG PATHWAY	23/1040	713/33423	0.459759	0.959498	Genetic Information Processing	Folding, sorting and degradation
17	map04919	Thyroid hormone signaling pathway	KEGG PATHWAY	17/1040	510/33423	0.420731	0.961671	Organismal Systems	Endocrine system
8	map04620	Toll-like receptor signaling pathway	KEGG PATHWAY	8/1040	220/33423	0.377819	0.962938	Organismal Systems	Immune system
9	map00270	Cysteine and methionine metabolism	KEGG PATHWAY	9/1040	255/33423	0.398122	0.963523	Metabolism	Amino acid metabolism
4	map04622	RIG-I-like receptor signaling pathway	KEGG PATHWAY	4/1040	102/33423	0.392306	0.965677	Organismal Systems	Immune system
6	map04745	Phototransduction - fly	KEGG PATHWAY	6/1040	180/33423	0.490174	0.966918	Organismal Systems	Sensory system
9	map04972	Pancreatic secretion	KEGG PATHWAY	9/1040	260/33423	0.420268	0.968297	Organismal Systems	Digestive system
6	map00040	Pentose and glucuronate interconversions	KEGG PATHWAY	6/1040	163/33423	0.396867	0.968625	Metabolism	Carbohydrate metabolism
4	map00650	Butanoate metabolism	KEGG PATHWAY	4/1040	116/33423	0.489058	0.971371	Metabolism	Carbohydrate metabolism
4	map04330	Notch signaling pathway	KEGG PATHWAY	4/1040	115/33423	0.482333	0.971412	Environmental Information Processing	Signal transduction
7	map04917	Prolactin signaling pathway	KEGG PATHWAY	7/1040	214/33423	0.500267	0.980115	Organismal Systems	Endocrine system
9	map04380	Osteoclast differentiation	KEGG PATHWAY	9/1040	280/33423	0.507839	0.981596	Organismal Systems	Development
7	map04659	Th17 cell differentiation	KEGG PATHWAY	7/1040	215/33423	0.50518	0.983052	Organismal Systems	Immune system
16	map04210	Apoptosis	KEGG PATHWAY	16/1040	528/33423	0.578485	1	Cellular Processes	Cell growth and death
9	map04214	Apoptosis - fly	KEGG PATHWAY	9/1040	300/33423	0.591007	1	Cellular Processes	Cell growth and death
21	map04510	Focal adhesion	KEGG PATHWAY	21/1040	779/33423	0.779014	1	Cellular Processes	Cellular community - eukaryotes
16	map04530	Tight junction	KEGG PATHWAY	16/1040	611/33423	0.792497	1	Cellular Processes	Cellular community - eukaryotes
2	map04215	Apoptosis - multiple species	KEGG PATHWAY	2/1040	98/33423	0.813193	1	Cellular Processes	Cell growth and death
6	map04550	Signaling pathways regulating pluripotency of stem cells	KEGG PATHWAY	6/1040	267/33423	0.840683	1	Cellular Processes	Cellular community - eukaryotes
22	map04144	Endocytosis	KEGG PATHWAY	22/1040	865/33423	0.860128	1	Cellular Processes	Transport and catabolism
15	map04810	Regulation of actin cytoskeleton	KEGG PATHWAY	15/1040	631/33423	0.886276	1	Cellular Processes	Cell motility
5	map04540	Gap junction	KEGG PATHWAY	5/1040	261/33423	0.911432	1	Cellular Processes	Cellular community - eukaryotes
6	map04520	Adherens junction	KEGG PATHWAY	6/1040	368/33423	0.973762	1	Cellular Processes	Cellular community - eukaryotes
6	map04110	Cell cycle	KEGG PATHWAY	6/1040	441/33423	0.994163	1	Cellular Processes	Cell growth and death
7	map04064	NF-kappa B signaling pathway	KEGG PATHWAY	7/1040	221/33423	0.534295	1	Environmental Information Processing	Signal transduction
16	map04010	MAPK signaling pathway	KEGG PATHWAY	16/1040	522/33423	0.560009	1	Environmental Information Processing	Signal transduction
14	map04014	Ras signaling pathway	KEGG PATHWAY	14/1040	469/33423	0.60058	1	Environmental Information Processing	Signal transduction
6	map04630	Jak-STAT signaling pathway	KEGG PATHWAY	6/1040	203/33423	0.607504	1	Environmental Information Processing	Signal transduction
4	map04341	Hedgehog signaling pathway - fly	KEGG PATHWAY	4/1040	143/33423	0.653597	1	Environmental Information Processing	Signal transduction
17	map04015	Rap1 signaling pathway	KEGG PATHWAY	17/1040	588/33423	0.655554	1	Environmental Information Processing	Signal transduction
7	map04012	ErbB signaling pathway	KEGG PATHWAY	7/1040	249/33423	0.659317	1	Environmental Information Processing	Signal transduction
12	map04071	Sphingolipid signaling pathway	KEGG PATHWAY	12/1040	421/33423	0.661554	1	Environmental Information Processing	Signal transduction
13	map04390	Hippo signaling pathway	KEGG PATHWAY	13/1040	457/33423	0.667667	1	Environmental Information Processing	Signal transduction
3	map04060	Cytokine-cytokine receptor interaction	KEGG PATHWAY	3/1040	114/33423	0.692709	1	Environmental Information Processing	Signaling molecules and interaction
2	map04392	Hippo signaling pathway - multiple species	KEGG PATHWAY	2/1040	78/33423	0.702585	1	Environmental Information Processing	Signal transduction
5	map04370	VEGF signaling pathway	KEGG PATHWAY	5/1040	199/33423	0.744993	1	Environmental Information Processing	Signal transduction
11	map04013	MAPK signaling pathway - fly	KEGG PATHWAY	11/1040	435/33423	0.797401	1	Environmental Information Processing	Signal transduction
5	map04350	TGF-beta signaling pathway	KEGG PATHWAY	5/1040	218/33423	0.811595	1	Environmental Information Processing	Signal transduction
3	map04340	Hedgehog signaling pathway	KEGG PATHWAY	3/1040	150/33423	0.849292	1	Environmental Information Processing	Signal transduction
7	map04391	Hippo signaling pathway - fly	KEGG PATHWAY	7/1040	335/33423	0.899235	1	Environmental Information Processing	Signal transduction
7	map04020	Calcium signaling pathway	KEGG PATHWAY	7/1040	337/33423	0.902431	1	Environmental Information Processing	Signal transduction
3	map04512	ECM-receptor interaction	KEGG PATHWAY	3/1040	198/33423	0.947913	1	Environmental Information Processing	Signaling molecules and interaction
6	map04310	Wnt signaling pathway	KEGG PATHWAY	6/1040	339/33423	0.954262	1	Environmental Information Processing	Signal transduction
1	map04514	Cell adhesion molecules (CAMs)	KEGG PATHWAY	1/1040	132/33423	0.984716	1	Environmental Information Processing	Signaling molecules and interaction
5	map03060	Protein export	KEGG PATHWAY	5/1040	160/33423	0.558882	1	Genetic Information Processing	Folding, sorting and degradation
30	map03013	RNA transport	KEGG PATHWAY	30/1040	992/33423	0.59017	1	Genetic Information Processing	Translation
10	map00970	Aminoacyl-tRNA biosynthesis	KEGG PATHWAY	10/1040	337/33423	0.604902	1	Genetic Information Processing	Translation
2	map03430	Mismatch repair	KEGG PATHWAY	2/1040	126/33423	0.9064	1	Genetic Information Processing	Replication and repair
2	map03410	Base excision repair	KEGG PATHWAY	2/1040	127/33423	0.908744	1	Genetic Information Processing	Replication and repair
8	map03018	RNA degradation	KEGG PATHWAY	8/1040	382/33423	0.910178	1	Genetic Information Processing	Folding, sorting and degradation
9	map03015	mRNA surveillance pathway	KEGG PATHWAY	9/1040	456/33423	0.947327	1	Genetic Information Processing	Translation
2	map03022	Basal transcription factors	KEGG PATHWAY	2/1040	170/33423	0.970331	1	Genetic Information Processing	Transcription
1	map03460	Fanconi anemia pathway	KEGG PATHWAY	1/1040	116/33423	0.974607	1	Genetic Information Processing	Replication and repair
1	map03440	Homologous recombination	KEGG PATHWAY	1/1040	124/33423	0.980299	1	Genetic Information Processing	Replication and repair
15	map03040	Spliceosome	KEGG PATHWAY	15/1040	835/33423	0.993535	1	Genetic Information Processing	Transcription
1	map03030	DNA replication	KEGG PATHWAY	1/1040	188/33423	0.997419	1	Genetic Information Processing	Replication and repair
1	map03420	Nucleotide excision repair	KEGG PATHWAY	1/1040	211/33423	0.998758	1	Genetic Information Processing	Replication and repair
4	map03008	Ribosome biogenesis in eukaryotes	KEGG PATHWAY	4/1040	408/33423	0.998873	1	Genetic Information Processing	Translation
3	map00565	Ether lipid metabolism	KEGG PATHWAY	3/1040	89/33423	0.526375	1	Metabolism	Lipid metabolism
2	map00450	Selenocompound metabolism	KEGG PATHWAY	2/1040	61/33423	0.569977	1	Metabolism	Metabolism of other amino acids
1	map00603	Glycosphingolipid biosynthesis - globo and isoglobo series	KEGG PATHWAY	1/1040	27/33423	0.574217	1	Metabolism	Glycan biosynthesis and metabolism
1	map00232	Caffeine metabolism	KEGG PATHWAY	1/1040	28/33423	0.587477	1	Metabolism	Biosynthesis of other secondary metabolites
1	map00440	Phosphonate and phosphinate metabolism	KEGG PATHWAY	1/1040	29/33423	0.600324	1	Metabolism	Metabolism of other amino acids
1	map00604	Glycosphingolipid biosynthesis - ganglio series	KEGG PATHWAY	1/1040	32/33423	0.636516	1	Metabolism	Glycan biosynthesis and metabolism
4	map00983	Drug metabolism - other enzymes	KEGG PATHWAY	4/1040	148/33423	0.67985	1	Metabolism	Xenobiotics biodegradation and metabolism
1	map00072	Synthesis and degradation of ketone bodies	KEGG PATHWAY	1/1040	37/33423	0.689706	1	Metabolism	Lipid metabolism
1	map00591	Linoleic acid metabolism	KEGG PATHWAY	1/1040	37/33423	0.689706	1	Metabolism	Lipid metabolism
1	map00512	Mucin type O-glycan biosynthesis	KEGG PATHWAY	1/1040	39/33423	0.708737	1	Metabolism	Glycan biosynthesis and metabolism
1	map00534	Glycosaminoglycan biosynthesis - heparan sulfate / heparin	KEGG PATHWAY	1/1040	39/33423	0.708737	1	Metabolism	Glycan biosynthesis and metabolism
1	map00430	Taurine and hypotaurine metabolism	KEGG PATHWAY	1/1040	46/33423	0.76662	1	Metabolism	Metabolism of other amino acids
4	map00860	Porphyrin and chlorophyll metabolism	KEGG PATHWAY	4/1040	169/33423	0.774631	1	Metabolism	Metabolism of cofactors and vitamins
6	map00562	Inositol phosphate metabolism	KEGG PATHWAY	6/1040	267/33423	0.840683	1	Metabolism	Carbohydrate metabolism
4	map00260	Glycine, serine and threonine metabolism	KEGG PATHWAY	4/1040	192/33423	0.851479	1	Metabolism	Amino acid metabolism
12	map00310	Lysine degradation	KEGG PATHWAY	12/1040	498/33423	0.851998	1	Metabolism	Amino acid metabolism
1	map00920	Sulfur metabolism	KEGG PATHWAY	1/1040	64/33423	0.868009	1	Metabolism	Energy metabolism
1	map00790	Folate biosynthesis	KEGG PATHWAY	1/1040	71/33423	0.894258	1	Metabolism	Metabolism of cofactors and vitamins
1	map00900	Terpenoid backbone biosynthesis	KEGG PATHWAY	1/1040	122/33423	0.979008	1	Metabolism	Metabolism of terpenoids and polyketides
8	map00240	Pyrimidine metabolism	KEGG PATHWAY	8/1040	472/33423	0.980547	1	Metabolism	Nucleotide metabolism
5	map04971	Gastric acid secretion	KEGG PATHWAY	5/1040	161/33423	0.564431	1	Organismal Systems	Digestive system
4	map04966	Collecting duct acid secretion	KEGG PATHWAY	4/1040	129/33423	0.572761	1	Organismal Systems	Excretory system
5	map04924	Renin secretion	KEGG PATHWAY	5/1040	164/33423	0.580862	1	Organismal Systems	Endocrine system
7	map04624	Toll and Imd signaling pathway	KEGG PATHWAY	7/1040	232/33423	0.585768	1	Organismal Systems	Immune system
3	map04320	Dorso-ventral axis formation	KEGG PATHWAY	3/1040	103/33423	0.625487	1	Organismal Systems	Development
3	map04640	Hematopoietic cell lineage	KEGG PATHWAY	3/1040	104/33423	0.631995	1	Organismal Systems	Immune system
4	map04658	Th1 and Th2 cell differentiation	KEGG PATHWAY	4/1040	140/33423	0.63717	1	Organismal Systems	Immune system
12	map04921	Oxytocin signaling pathway	KEGG PATHWAY	12/1040	417/33423	0.648795	1	Organismal Systems	Endocrine system
13	map04611	Platelet activation	KEGG PATHWAY	13/1040	452/33423	0.652427	1	Organismal Systems	Immune system
2	map04610	Complement and coagulation cascades	KEGG PATHWAY	2/1040	75/33423	0.681946	1	Organismal Systems	Immune system
5	map04713	Circadian entrainment	KEGG PATHWAY	5/1040	185/33423	0.685753	1	Organismal Systems	Environmental adaptation
4	map04730	Long-term depression	KEGG PATHWAY	4/1040	150/33423	0.689953	1	Organismal Systems	Nervous system
5	map04720	Long-term potentiation	KEGG PATHWAY	5/1040	192/33423	0.716469	1	Organismal Systems	Nervous system
6	map04662	B cell receptor signaling pathway	KEGG PATHWAY	6/1040	229/33423	0.720082	1	Organismal Systems	Immune system
7	map04660	T cell receptor signaling pathway	KEGG PATHWAY	7/1040	268/33423	0.731451	1	Organismal Systems	Immune system
5	map04727	GABAergic synapse	KEGG PATHWAY	5/1040	199/33423	0.744993	1	Organismal Systems	Nervous system
4	map04911	Insulin secretion	KEGG PATHWAY	4/1040	175/33423	0.797245	1	Organismal Systems	Endocrine system
4	map04664	Fc epsilon RI signaling pathway	KEGG PATHWAY	4/1040	180/33423	0.814661	1	Organismal Systems	Immune system
4	map04962	Vasopressin-regulated water reabsorption	KEGG PATHWAY	4/1040	187/33423	0.836962	1	Organismal Systems	Excretory system
3	map04726	Serotonergic synapse	KEGG PATHWAY	3/1040	156/33423	0.86723	1	Organismal Systems	Nervous system
4	map04916	Melanogenesis	KEGG PATHWAY	4/1040	205/33423	0.884176	1	Organismal Systems	Endocrine system
7	map04721	Synaptic vesicle cycle	KEGG PATHWAY	7/1040	332/33423	0.894274	1	Organismal Systems	Nervous system
9	map04723	Retrograde endocannabinoid signaling	KEGG PATHWAY	9/1040	413/33423	0.898347	1	Organismal Systems	Nervous system
3	map04961	Endocrine and other factor-regulated calcium reabsorption	KEGG PATHWAY	3/1040	178/33423	0.917876	1	Organismal Systems	Excretory system
5	map04914	Progesterone-mediated oocyte maturation	KEGG PATHWAY	5/1040	268/33423	0.922294	1	Organismal Systems	Endocrine system
3	map04657	IL-17 signaling pathway	KEGG PATHWAY	3/1040	181/33423	0.923217	1	Organismal Systems	Immune system
7	map04621	NOD-like receptor signaling pathway	KEGG PATHWAY	7/1040	357/33423	0.929901	1	Organismal Systems	Immune system
9	map04062	Chemokine signaling pathway	KEGG PATHWAY	9/1040	444/33423	0.936338	1	Organismal Systems	Immune system
8	map04670	Leukocyte transendothelial migration	KEGG PATHWAY	8/1040	406/33423	0.938767	1	Organismal Systems	Immune system
3	map04912	GnRH signaling pathway	KEGG PATHWAY	3/1040	232/33423	0.97676	1	Organismal Systems	Endocrine system
6	map04360	Axon guidance	KEGG PATHWAY	6/1040	376/33423	0.977593	1	Organismal Systems	Development
2	map04650	Natural killer cell mediated cytotoxicity	KEGG PATHWAY	2/1040	200/33423	0.986851	1	Organismal Systems	Immune system
1	map04724	Glutamatergic synapse	KEGG PATHWAY	1/1040	195/33423	0.997934	1	Organismal Systems	Nervous system

## Sheet: SI_4_DOWN
Num	Pathway id	Description	Database	Ratio_in_study	Ratio_in_pop	Pvalue_uncorrected	Pvalue_corrected	First Category	Second Category
133	map00190	Oxidative phosphorylation	KEGG PATHWAY	133/1976	903/33423	1.5077e-22	2.3294e-20	Metabolism	Energy metabolism
33	map00040	Pentose and glucuronate interconversions	KEGG PATHWAY	33/1976	163/33423	4.3131e-10	2.22124e-08	Metabolism	Carbohydrate metabolism
50	map04260	Cardiac muscle contraction	KEGG PATHWAY	50/1976	328/33423	7.9419e-10	3.50578e-08	Organismal Systems	Circulatory system
57	map04723	Retrograde endocannabinoid signaling	KEGG PATHWAY	57/1976	413/33423	2.4649e-09	9.52069e-08	Organismal Systems	Nervous system
28	map00983	Drug metabolism - other enzymes	KEGG PATHWAY	28/1976	148/33423	4.14365e-08	1.42265e-06	Metabolism	Xenobiotics biodegradation and metabolism
22	map00053	Ascorbate and aldarate metabolism	KEGG PATHWAY	22/1976	118/33423	1.46264e-06	4.51956e-05	Metabolism	Carbohydrate metabolism
10	map00232	Caffeine metabolism	KEGG PATHWAY	10/1976	28/33423	2.50106e-06	7.02571e-05	Metabolism	Biosynthesis of other secondary metabolites
13	map00100	Steroid biosynthesis	KEGG PATHWAY	13/1976	59/33423	3.24072e-05	0.000834486	Metabolism	Lipid metabolism
26	map00052	Galactose metabolism	KEGG PATHWAY	26/1976	189/33423	5.33055e-05	0.00117653	Metabolism	Carbohydrate metabolism
45	map04146	Peroxisome	KEGG PATHWAY	45/1976	410/33423	5.20763e-05	0.00123781	Cellular Processes	Transport and catabolism
24	map00980	Metabolism of xenobiotics by cytochrome P450	KEGG PATHWAY	24/1976	176/33423	0.000116503	0.00239995	Metabolism	Xenobiotics biodegradation and metabolism
31	map00280	Valine, leucine and isoleucine degradation	KEGG PATHWAY	31/1976	256/33423	0.000126782	0.00244848	Metabolism	Amino acid metabolism
28	map00561	Glycerolipid metabolism	KEGG PATHWAY	28/1976	228/33423	0.00020729	0.00376781	Metabolism	Lipid metabolism
123	map03010	Ribosome	KEGG PATHWAY	123/1976	1530/33423	0.000329176	0.00508577	Genetic Information Processing	Translation
26	map00051	Fructose and mannose metabolism	KEGG PATHWAY	26/1976	211/33423	0.000324919	0.00528421	Metabolism	Carbohydrate metabolism
13	map00981	Insect hormone biosynthesis	KEGG PATHWAY	13/1976	73/33423	0.000319351	0.0054822	Metabolism	Metabolism of terpenoids and polyketides
24	map00260	Glycine, serine and threonine metabolism	KEGG PATHWAY	24/1976	192/33423	0.000438136	0.00644686	Metabolism	Amino acid metabolism
85	map04141	Protein processing in endoplasmic reticulum	KEGG PATHWAY	85/1976	1000/33423	0.000516726	0.00725764	Genetic Information Processing	Folding, sorting and degradation
26	map04974	Protein digestion and absorption	KEGG PATHWAY	26/1976	225/33423	0.000866018	0.0116348	Organismal Systems	Digestive system
16	map00830	Retinol metabolism	KEGG PATHWAY	16/1976	113/33423	0.00100219	0.0129031	Metabolism	Metabolism of cofactors and vitamins
23	map00030	Pentose phosphate pathway	KEGG PATHWAY	23/1976	197/33423	0.00145372	0.0160429	Metabolism	Carbohydrate metabolism
21	map00410	beta-Alanine metabolism	KEGG PATHWAY	21/1976	173/33423	0.00140707	0.0161031	Metabolism	Metabolism of other amino acids
9	map00430	Taurine and hypotaurine metabolism	KEGG PATHWAY	9/1976	46/33423	0.00130387	0.0161159	Metabolism	Metabolism of other amino acids
31	map00480	Glutathione metabolism	KEGG PATHWAY	31/1976	299/33423	0.00178131	0.0166795	Metabolism	Metabolism of other amino acids
22	map00330	Arginine and proline metabolism	KEGG PATHWAY	22/1976	188/33423	0.00176753	0.0170678	Metabolism	Amino acid metabolism
55	map04142	Lysosome	KEGG PATHWAY	55/1976	617/33423	0.00168634	0.0173693	Cellular Processes	Transport and catabolism
19	map00982	Drug metabolism - cytochrome P450	KEGG PATHWAY	19/1976	152/33423	0.00164661	0.0175449	Metabolism	Xenobiotics biodegradation and metabolism
9	map00770	Pantothenate and CoA biosynthesis	KEGG PATHWAY	9/1976	51/33423	0.0027618	0.0243827	Metabolism	Metabolism of cofactors and vitamins
18	map00380	Tryptophan metabolism	KEGG PATHWAY	18/1976	147/33423	0.00270246	0.0245606	Metabolism	Amino acid metabolism
27	map00620	Pyruvate metabolism	KEGG PATHWAY	27/1976	266/33423	0.00451055	0.0387156	Metabolism	Carbohydrate metabolism
18	map03060	Protein export	KEGG PATHWAY	18/1976	160/33423	0.00662641	0.0553395	Genetic Information Processing	Folding, sorting and degradation
36	map00010	Glycolysis / Gluconeogenesis	KEGG PATHWAY	36/1976	399/33423	0.00804232	0.0637199	Metabolism	Carbohydrate metabolism
12	map00590	Arachidonic acid metabolism	KEGG PATHWAY	12/1976	92/33423	0.0079298	0.0644818	Metabolism	Lipid metabolism
27	map00020	Citrate cycle (TCA cycle)	KEGG PATHWAY	27/1976	285/33423	0.0109581	0.0846515	Metabolism	Carbohydrate metabolism
4	map00290	Valine, leucine and isoleucine biosynthesis	KEGG PATHWAY	4/1976	16/33423	0.0124963	0.0941792	Metabolism	Amino acid metabolism
38	map04212	Longevity regulating pathway - worm	KEGG PATHWAY	38/1976	443/33423	0.0142386	0.104755	Organismal Systems	Aging
28	map03050	Proteasome	KEGG PATHWAY	28/1976	306/33423	0.0149689	0.107567	Genetic Information Processing	Folding, sorting and degradation
10	map00140	Steroid hormone biosynthesis	KEGG PATHWAY	10/1976	83/33423	0.0243544	0.156782	Metabolism	Lipid metabolism
21	map04612	Antigen processing and presentation	KEGG PATHWAY	21/1976	223/33423	0.0241173	0.158559	Organismal Systems	Immune system
3	map00601	Glycosphingolipid biosynthesis - lacto and neolacto series	KEGG PATHWAY	3/1976	11/33423	0.023796	0.159847	Metabolism	Glycan biosynthesis and metabolism
9	map00790	Folate biosynthesis	KEGG PATHWAY	9/1976	71/33423	0.0236694	0.16253	Metabolism	Metabolism of cofactors and vitamins
55	map00230	Purine metabolism	KEGG PATHWAY	55/1976	718/33423	0.0304448	0.191989	Metabolism	Nucleotide metabolism
12	map04614	Renin-angiotensin system	KEGG PATHWAY	12/1976	112/33423	0.0331451	0.204837	Organismal Systems	Endocrine system
7	map00730	Thiamine metabolism	KEGG PATHWAY	7/1976	54/33423	0.0389337	0.235893	Metabolism	Metabolism of cofactors and vitamins
30	map04213	Longevity regulating pathway - multiple species	KEGG PATHWAY	30/1976	362/33423	0.0398086	0.236555	Organismal Systems	Aging
16	map00500	Starch and sucrose metabolism	KEGG PATHWAY	16/1976	169/33423	0.0428492	0.249819	Metabolism	Carbohydrate metabolism
20	map00250	Alanine, aspartate and glutamate metabolism	KEGG PATHWAY	20/1976	225/33423	0.045598	0.260922	Metabolism	Amino acid metabolism
22	map00071	Fatty acid degradation	KEGG PATHWAY	22/1976	255/33423	0.0492774	0.276849	Metabolism	Lipid metabolism
8	map00340	Histidine metabolism	KEGG PATHWAY	8/1976	69/33423	0.0502445	0.277242	Metabolism	Amino acid metabolism
1	map00472	D-Arginine and D-ornithine metabolism	KEGG PATHWAY	1/1976	1/33423	0.059121	0.309634	Metabolism	Metabolism of other amino acids
22	map04972	Pancreatic secretion	KEGG PATHWAY	22/1976	260/33423	0.0584805	0.31156	Organismal Systems	Digestive system
11	map00220	Arginine biosynthesis	KEGG PATHWAY	11/1976	109/33423	0.0576544	0.312547	Metabolism	Amino acid metabolism
15	map00640	Propanoate metabolism	KEGG PATHWAY	15/1976	165/33423	0.0648073	0.333758	Metabolism	Carbohydrate metabolism
14	map04080	Neuroactive ligand-receptor interaction	KEGG PATHWAY	14/1976	153/33423	0.0695546	0.352334	Environmental Information Processing	Signaling molecules and interaction
4	map00603	Glycosphingolipid biosynthesis - globo and isoglobo series	KEGG PATHWAY	4/1976	27/33423	0.0722632	0.360151	Metabolism	Glycan biosynthesis and metabolism
47	map04145	Phagosome	KEGG PATHWAY	47/1976	644/33423	0.080696	0.383616	Cellular Processes	Transport and catabolism
12	map04966	Collecting duct acid secretion	KEGG PATHWAY	12/1976	129/33423	0.080109	0.386776	Organismal Systems	Excretory system
39	map04152	AMPK signaling pathway	KEGG PATHWAY	39/1976	522/33423	0.0800057	0.392409	Environmental Information Processing	Signal transduction
21	map00520	Amino sugar and nucleotide sugar metabolism	KEGG PATHWAY	21/1976	265/33423	0.106343	0.497876	Metabolism	Carbohydrate metabolism
14	map00860	Porphyrin and chlorophyll metabolism	KEGG PATHWAY	14/1976	169/33423	0.127638	0.555495	Metabolism	Metabolism of cofactors and vitamins
10	map04978	Mineral absorption	KEGG PATHWAY	10/1976	111/33423	0.121093	0.558475	Organismal Systems	Digestive system
3	map00120	Primary bile acid biosynthesis	KEGG PATHWAY	3/1976	21/33423	0.12427	0.564699	Metabolism	Lipid metabolism
3	map00750	Vitamin B6 metabolism	KEGG PATHWAY	3/1976	22/33423	0.137902	0.583724	Metabolism	Metabolism of cofactors and vitamins
27	map04261	Adrenergic signaling in cardiomyocytes	KEGG PATHWAY	27/1976	366/33423	0.140086	0.584952	Organismal Systems	Circulatory system
9	map04622	RIG-I-like receptor signaling pathway	KEGG PATHWAY	9/1976	102/33423	0.149242	0.606787	Organismal Systems	Immune system
9	map04640	Hematopoietic cell lineage	KEGG PATHWAY	9/1976	104/33423	0.161955	0.649924	Organismal Systems	Immune system
12	map04973	Carbohydrate digestion and absorption	KEGG PATHWAY	12/1976	148/33423	0.166604	0.651654	Organismal Systems	Digestive system
17	map00630	Glyoxylate and dicarboxylate metabolism	KEGG PATHWAY	17/1976	223/33423	0.170786	0.659662	Metabolism	Carbohydrate metabolism
15	map04512	ECM-receptor interaction	KEGG PATHWAY	15/1976	198/33423	0.195354	0.74524	Environmental Information Processing	Signaling molecules and interaction
2	map00785	Lipoic acid metabolism	KEGG PATHWAY	2/1976	14/33423	0.199112	0.750312	Metabolism	Metabolism of cofactors and vitamins
14	map00510	N-Glycan biosynthesis	KEGG PATHWAY	14/1976	185/33423	0.206553	0.759819	Metabolism	Glycan biosynthesis and metabolism
7	map00511	Other glycan degradation	KEGG PATHWAY	7/1976	82/33423	0.21064	0.765738	Metabolism	Glycan biosynthesis and metabolism
9	map00650	Butanoate metabolism	KEGG PATHWAY	9/1976	116/33423	0.247781	0.850715	Metabolism	Carbohydrate metabolism
18	map00270	Cysteine and methionine metabolism	KEGG PATHWAY	18/1976	255/33423	0.251828	0.855109	Metabolism	Amino acid metabolism
3	map00440	Phosphonate and phosphinate metabolism	KEGG PATHWAY	3/1976	29/33423	0.244137	0.857254	Metabolism	Metabolism of other amino acids
8	map00670	One carbon pool by folate	KEGG PATHWAY	8/1976	101/33423	0.247434	0.85907	Metabolism	Metabolism of cofactors and vitamins
8	map00350	Tyrosine metabolism	KEGG PATHWAY	8/1976	104/33423	0.272757	0.906257	Metabolism	Amino acid metabolism
3	map00604	Glycosphingolipid biosynthesis - ganglio series	KEGG PATHWAY	3/1976	32/33423	0.293072	0.943325	Metabolism	Glycan biosynthesis and metabolism
5	map00450	Selenocompound metabolism	KEGG PATHWAY	5/1976	61/33423	0.292304	0.950759	Metabolism	Metabolism of other amino acids
14	map04970	Salivary secretion	KEGG PATHWAY	14/1976	199/33423	0.289541	0.951787	Organismal Systems	Digestive system
4	map00130	Ubiquinone and other terpenoid-quinone biosynthesis	KEGG PATHWAY	4/1976	48/33423	0.315255	0.99402	Metabolism	Metabolism of cofactors and vitamins
7	map00970	Aminoacyl-tRNA biosynthesis	KEGG PATHWAY	7/1976	337/33423	0.999812	0.999812	Genetic Information Processing	Translation
38	map04530	Tight junction	KEGG PATHWAY	38/1976	611/33423	0.396875	1	Cellular Processes	Cellular community - eukaryotes
21	map04520	Adherens junction	KEGG PATHWAY	21/1976	368/33423	0.598439	1	Cellular Processes	Cellular community - eukaryotes
17	map04214	Apoptosis - fly	KEGG PATHWAY	17/1976	300/33423	0.606855	1	Cellular Processes	Cell growth and death
30	map04210	Apoptosis	KEGG PATHWAY	30/1976	528/33423	0.616015	1	Cellular Processes	Cell growth and death
30	map04140	Autophagy - animal	KEGG PATHWAY	30/1976	531/33423	0.628419	1	Cellular Processes	Transport and catabolism
43	map04510	Focal adhesion	KEGG PATHWAY	43/1976	779/33423	0.70236	1	Cellular Processes	Cellular community - eukaryotes
8	map04115	p53 signaling pathway	KEGG PATHWAY	8/1976	171/33423	0.798414	1	Cellular Processes	Cell growth and death
4	map04215	Apoptosis - multiple species	KEGG PATHWAY	4/1976	98/33423	0.838152	1	Cellular Processes	Cell growth and death
11	map04540	Gap junction	KEGG PATHWAY	11/1976	261/33423	0.908694	1	Cellular Processes	Cellular community - eukaryotes
30	map04810	Regulation of actin cytoskeleton	KEGG PATHWAY	30/1976	631/33423	0.911768	1	Cellular Processes	Cell motility
16	map04114	Oocyte meiosis	KEGG PATHWAY	16/1976	390/33423	0.954982	1	Cellular Processes	Cell growth and death
9	map04550	Signaling pathways regulating pluripotency of stem cells	KEGG PATHWAY	9/1976	267/33423	0.978697	1	Cellular Processes	Cellular community - eukaryotes
34	map04144	Endocytosis	KEGG PATHWAY	34/1976	865/33423	0.99668	1	Cellular Processes	Transport and catabolism
11	map04110	Cell cycle	KEGG PATHWAY	11/1976	441/33423	0.999798	1	Cellular Processes	Cell growth and death
22	map04391	Hippo signaling pathway - fly	KEGG PATHWAY	22/1976	335/33423	0.336271	1	Environmental Information Processing	Signal transduction
27	map04022	cGMP-PKG signaling pathway	KEGG PATHWAY	27/1976	451/33423	0.501593	1	Environmental Information Processing	Signal transduction
45	map04151	PI3K-Akt signaling pathway	KEGG PATHWAY	45/1976	790/33423	0.624586	1	Environmental Information Processing	Signal transduction
24	map04013	MAPK signaling pathway - fly	KEGG PATHWAY	24/1976	435/33423	0.666435	1	Environmental Information Processing	Signal transduction
18	map04020	Calcium signaling pathway	KEGG PATHWAY	18/1976	337/33423	0.705166	1	Environmental Information Processing	Signal transduction
30	map04150	mTOR signaling pathway	KEGG PATHWAY	30/1976	559/33423	0.734505	1	Environmental Information Processing	Signal transduction
24	map04390	Hippo signaling pathway	KEGG PATHWAY	24/1976	457/33423	0.754302	1	Environmental Information Processing	Signal transduction
13	map04668	TNF signaling pathway	KEGG PATHWAY	13/1976	272/33423	0.82127	1	Environmental Information Processing	Signal transduction
9	map04370	VEGF signaling pathway	KEGG PATHWAY	9/1976	199/33423	0.837814	1	Environmental Information Processing	Signal transduction
26	map04010	MAPK signaling pathway	KEGG PATHWAY	26/1976	522/33423	0.842311	1	Environmental Information Processing	Signal transduction
19	map04068	FoxO signaling pathway	KEGG PATHWAY	19/1976	392/33423	0.843537	1	Environmental Information Processing	Signal transduction
3	map04392	Hippo signaling pathway - multiple species	KEGG PATHWAY	3/1976	78/33423	0.847196	1	Environmental Information Processing	Signal transduction
10	map04064	NF-kappa B signaling pathway	KEGG PATHWAY	10/1976	221/33423	0.847304	1	Environmental Information Processing	Signal transduction
20	map04066	HIF-1 signaling pathway	KEGG PATHWAY	20/1976	414/33423	0.852627	1	Environmental Information Processing	Signal transduction
6	map04341	Hedgehog signaling pathway - fly	KEGG PATHWAY	6/1976	143/33423	0.855474	1	Environmental Information Processing	Signal transduction
5	map04514	Cell adhesion molecules (CAMs)	KEGG PATHWAY	5/1976	132/33423	0.896228	1	Environmental Information Processing	Signaling molecules and interaction
15	map04310	Wnt signaling pathway	KEGG PATHWAY	15/1976	339/33423	0.904829	1	Environmental Information Processing	Signal transduction
28	map04024	cAMP signaling pathway	KEGG PATHWAY	28/1976	593/33423	0.91153	1	Environmental Information Processing	Signal transduction
19	map04071	Sphingolipid signaling pathway	KEGG PATHWAY	19/1976	421/33423	0.912526	1	Environmental Information Processing	Signal transduction
17	map04070	Phosphatidylinositol signaling system	KEGG PATHWAY	17/1976	382/33423	0.912565	1	Environmental Information Processing	Signal transduction
8	map04630	Jak-STAT signaling pathway	KEGG PATHWAY	8/1976	203/33423	0.917725	1	Environmental Information Processing	Signal transduction
8	map04350	TGF-beta signaling pathway	KEGG PATHWAY	8/1976	218/33423	0.94845	1	Environmental Information Processing	Signal transduction
16	map04072	Phospholipase D signaling pathway	KEGG PATHWAY	16/1976	394/33423	0.959325	1	Environmental Information Processing	Signal transduction
8	map04012	ErbB signaling pathway	KEGG PATHWAY	8/1976	249/33423	0.981886	1	Environmental Information Processing	Signal transduction
6	map02010	ABC transporters	KEGG PATHWAY	6/1976	214/33423	0.988644	1	Environmental Information Processing	Membrane transport
17	map04014	Ras signaling pathway	KEGG PATHWAY	17/1976	469/33423	0.990657	1	Environmental Information Processing	Signal transduction
2	map04330	Notch signaling pathway	KEGG PATHWAY	2/1976	115/33423	0.992628	1	Environmental Information Processing	Signal transduction
3	map04340	Hedgehog signaling pathway	KEGG PATHWAY	3/1976	150/33423	0.99423	1	Environmental Information Processing	Signal transduction
21	map04015	Rap1 signaling pathway	KEGG PATHWAY	21/1976	588/33423	0.996354	1	Environmental Information Processing	Signal transduction
3	map03450	Non-homologous end-joining	KEGG PATHWAY	3/1976	55/33423	0.63879	1	Genetic Information Processing	Replication and repair
5	map03460	Fanconi anemia pathway	KEGG PATHWAY	5/1976	116/33423	0.822507	1	Genetic Information Processing	Replication and repair
4	map04130	SNARE interactions in vesicular transport	KEGG PATHWAY	4/1976	101/33423	0.854707	1	Genetic Information Processing	Folding, sorting and degradation
5	map03440	Homologous recombination	KEGG PATHWAY	5/1976	124/33423	0.863502	1	Genetic Information Processing	Replication and repair
51	map03013	RNA transport	KEGG PATHWAY	51/1976	992/33423	0.868421	1	Genetic Information Processing	Translation
20	map03015	mRNA surveillance pathway	KEGG PATHWAY	20/1976	456/33423	0.937382	1	Genetic Information Processing	Translation
4	map03410	Base excision repair	KEGG PATHWAY	4/1976	127/33423	0.946651	1	Genetic Information Processing	Replication and repair
39	map03040	Spliceosome	KEGG PATHWAY	39/1976	835/33423	0.950807	1	Genetic Information Processing	Transcription
6	map03020	RNA polymerase	KEGG PATHWAY	6/1976	177/33423	0.953787	1	Genetic Information Processing	Transcription
6	map03030	DNA replication	KEGG PATHWAY	6/1976	188/33423	0.96908	1	Genetic Information Processing	Replication and repair
3	map03430	Mismatch repair	KEGG PATHWAY	3/1976	126/33423	0.981642	1	Genetic Information Processing	Replication and repair
6	map03420	Nucleotide excision repair	KEGG PATHWAY	6/1976	211/33423	0.98721	1	Genetic Information Processing	Replication and repair
13	map03018	RNA degradation	KEGG PATHWAY	13/1976	382/33423	0.990756	1	Genetic Information Processing	Folding, sorting and degradation
26	map04120	Ubiquitin mediated proteolysis	KEGG PATHWAY	26/1976	713/33423	0.997777	1	Genetic Information Processing	Folding, sorting and degradation
12	map03008	Ribosome biogenesis in eukaryotes	KEGG PATHWAY	12/1976	408/33423	0.998223	1	Genetic Information Processing	Translation
6	map00360	Phenylalanine metabolism	KEGG PATHWAY	6/1976	79/33423	0.32454	1	Metabolism	Amino acid metabolism
5	map00531	Glycosaminoglycan degradation	KEGG PATHWAY	5/1976	64/33423	0.327582	1	Metabolism	Glycan biosynthesis and metabolism
1	map00533	Glycosaminoglycan biosynthesis - keratan sulfate	KEGG PATHWAY	1/1976	7/33423	0.347291	1	Metabolism	Glycan biosynthesis and metabolism
6	map00910	Nitrogen metabolism	KEGG PATHWAY	6/1976	84/33423	0.377842	1	Metabolism	Energy metabolism
7	map00061	Fatty acid biosynthesis	KEGG PATHWAY	7/1976	100/33423	0.379057	1	Metabolism	Lipid metabolism
5	map00760	Nicotinate and nicotinamide metabolism	KEGG PATHWAY	5/1976	74/33423	0.44625	1	Metabolism	Metabolism of cofactors and vitamins
1	map00300	Lysine biosynthesis	KEGG PATHWAY	1/1976	10/33423	0.456373	1	Metabolism	Amino acid metabolism
16	map00562	Inositol phosphate metabolism	KEGG PATHWAY	16/1976	267/33423	0.514529	1	Metabolism	Carbohydrate metabolism
4	map00920	Sulfur metabolism	KEGG PATHWAY	4/1976	64/33423	0.52824	1	Metabolism	Energy metabolism
2	map00740	Riboflavin metabolism	KEGG PATHWAY	2/1976	31/33423	0.554389	1	Metabolism	Metabolism of cofactors and vitamins
6	map00062	Fatty acid elongation	KEGG PATHWAY	6/1976	105/33423	0.593083	1	Metabolism	Lipid metabolism
20	map00564	Glycerophospholipid metabolism	KEGG PATHWAY	20/1976	350/33423	0.595131	1	Metabolism	Lipid metabolism
8	map00600	Sphingolipid metabolism	KEGG PATHWAY	8/1976	151/33423	0.675045	1	Metabolism	Lipid metabolism
2	map00534	Glycosaminoglycan biosynthesis - heparan sulfate / heparin	KEGG PATHWAY	2/1976	39/33423	0.679757	1	Metabolism	Glycan biosynthesis and metabolism
7	map01040	Biosynthesis of unsaturated fatty acids	KEGG PATHWAY	7/1976	135/33423	0.692256	1	Metabolism	Lipid metabolism
1	map00532	Glycosaminoglycan biosynthesis - chondroitin sulfate / dermatan sulfate	KEGG PATHWAY	1/1976	23/33423	0.753923	1	Metabolism	Glycan biosynthesis and metabolism
4	map00565	Ether lipid metabolism	KEGG PATHWAY	4/1976	89/33423	0.778829	1	Metabolism	Lipid metabolism
24	map00240	Pyrimidine metabolism	KEGG PATHWAY	24/1976	472/33423	0.804906	1	Metabolism	Nucleotide metabolism
1	map00471	D-Glutamine and D-glutamate metabolism	KEGG PATHWAY	1/1976	28/33423	0.8186	1	Metabolism	Metabolism of other amino acids
2	map00400	Phenylalanine, tyrosine and tryptophan biosynthesis	KEGG PATHWAY	2/1976	54/33423	0.836696	1	Metabolism	Amino acid metabolism
1	map00072	Synthesis and degradation of ketone bodies	KEGG PATHWAY	1/1976	37/33423	0.895237	1	Metabolism	Lipid metabolism
1	map00591	Linoleic acid metabolism	KEGG PATHWAY	1/1976	37/33423	0.895237	1	Metabolism	Lipid metabolism
3	map00563	Glycosylphosphatidylinositol (GPI)-anchor biosynthesis	KEGG PATHWAY	3/1976	88/33423	0.898842	1	Metabolism	Glycan biosynthesis and metabolism
1	map00512	Mucin type O-glycan biosynthesis	KEGG PATHWAY	1/1976	39/33423	0.907272	1	Metabolism	Glycan biosynthesis and metabolism
4	map00900	Terpenoid backbone biosynthesis	KEGG PATHWAY	4/1976	122/33423	0.934775	1	Metabolism	Metabolism of terpenoids and polyketides
1	map00514	Other types of O-glycan biosynthesis	KEGG PATHWAY	1/1976	46/33423	0.939507	1	Metabolism	Glycan biosynthesis and metabolism
1	map00592	alpha-Linolenic acid metabolism	KEGG PATHWAY	1/1976	58/33423	0.970919	1	Metabolism	Lipid metabolism
20	map00310	Lysine degradation	KEGG PATHWAY	20/1976	498/33423	0.97671	1	Metabolism	Amino acid metabolism
6	map04710	Circadian rhythm	KEGG PATHWAY	6/1976	78/33423	0.313987	1	Organismal Systems	Environmental adaptation
22	map04721	Synaptic vesicle cycle	KEGG PATHWAY	22/1976	332/33423	0.321028	1	Organismal Systems	Nervous system
21	map03320	PPAR signaling pathway	KEGG PATHWAY	21/1976	323/33423	0.358283	1	Organismal Systems	Endocrine system
7	map04964	Proximal tubule bicarbonate reclamation	KEGG PATHWAY	7/1976	101/33423	0.388859	1	Organismal Systems	Excretory system
22	map04922	Glucagon signaling pathway	KEGG PATHWAY	22/1976	351/33423	0.419934	1	Organismal Systems	Endocrine system
5	map04610	Complement and coagulation cascades	KEGG PATHWAY	5/1976	75/33423	0.457932	1	Organismal Systems	Immune system
14	map04624	Toll and Imd signaling pathway	KEGG PATHWAY	14/1976	232/33423	0.507789	1	Organismal Systems	Immune system
12	map04727	GABAergic synapse	KEGG PATHWAY	12/1976	199/33423	0.51426	1	Organismal Systems	Nervous system
10	map04923	Regulation of lipolysis in adipocytes	KEGG PATHWAY	10/1976	169/33423	0.545103	1	Organismal Systems	Endocrine system
11	map04962	Vasopressin-regulated water reabsorption	KEGG PATHWAY	11/1976	187/33423	0.550914	1	Organismal Systems	Excretory system
12	map04918	Thyroid hormone synthesis	KEGG PATHWAY	12/1976	207/33423	0.570006	1	Organismal Systems	Endocrine system
24	map04921	Oxytocin signaling pathway	KEGG PATHWAY	24/1976	417/33423	0.584101	1	Organismal Systems	Endocrine system
5	map04975	Fat digestion and absorption	KEGG PATHWAY	5/1976	88/33423	0.600753	1	Organismal Systems	Digestive system
23	map04670	Leukocyte transendothelial migration	KEGG PATHWAY	23/1976	406/33423	0.614277	1	Organismal Systems	Immune system
10	map04745	Phototransduction - fly	KEGG PATHWAY	10/1976	180/33423	0.625688	1	Organismal Systems	Sensory system
10	map04657	IL-17 signaling pathway	KEGG PATHWAY	10/1976	181/33423	0.632641	1	Organismal Systems	Immune system
2	map04744	Phototransduction	KEGG PATHWAY	2/1976	36/33423	0.636476	1	Organismal Systems	Sensory system
11	map04920	Adipocytokine signaling pathway	KEGG PATHWAY	11/1976	203/33423	0.659995	1	Organismal Systems	Endocrine system
25	map04611	Platelet activation	KEGG PATHWAY	25/1976	452/33423	0.663812	1	Organismal Systems	Immune system
21	map04915	Estrogen signaling pathway	KEGG PATHWAY	21/1976	383/33423	0.670782	1	Organismal Systems	Endocrine system
18	map04211	Longevity regulating pathway	KEGG PATHWAY	18/1976	336/33423	0.700508	1	Organismal Systems	Aging
14	map04660	T cell receptor signaling pathway	KEGG PATHWAY	14/1976	268/33423	0.720885	1	Organismal Systems	Immune system
5	map04320	Dorso-ventral axis formation	KEGG PATHWAY	5/1976	103/33423	0.735416	1	Organismal Systems	Development
8	map04960	Aldosterone-regulated sodium reabsorption	KEGG PATHWAY	8/1976	167/33423	0.776981	1	Organismal Systems	Excretory system
31	map04910	Insulin signaling pathway	KEGG PATHWAY	31/1976	598/33423	0.800305	1	Organismal Systems	Endocrine system
8	map04911	Insulin secretion	KEGG PATHWAY	8/1976	175/33423	0.818262	1	Organismal Systems	Endocrine system
10	map04659	Th17 cell differentiation	KEGG PATHWAY	10/1976	215/33423	0.823198	1	Organismal Systems	Immune system
7	map04623	Cytosolic DNA-sensing pathway	KEGG PATHWAY	7/1976	158/33423	0.831366	1	Organismal Systems	Immune system
8	map04961	Endocrine and other factor-regulated calcium reabsorption	KEGG PATHWAY	8/1976	178/33423	0.832135	1	Organismal Systems	Excretory system
14	map04728	Dopaminergic synapse	KEGG PATHWAY	14/1976	296/33423	0.839211	1	Organismal Systems	Nervous system
1	map04672	Intestinal immune network for IgA production	KEGG PATHWAY	1/1976	30/33423	0.839432	1	Organismal Systems	Immune system
6	map04658	Th1 and Th2 cell differentiation	KEGG PATHWAY	6/1976	140/33423	0.841542	1	Organismal Systems	Immune system
10	map04620	Toll-like receptor signaling pathway	KEGG PATHWAY	10/1976	220/33423	0.843474	1	Organismal Systems	Immune system
7	map04971	Gastric acid secretion	KEGG PATHWAY	7/1976	161/33423	0.84516	1	Organismal Systems	Digestive system
13	map04380	Osteoclast differentiation	KEGG PATHWAY	13/1976	280/33423	0.849961	1	Organismal Systems	Development
18	map04360	Axon guidance	KEGG PATHWAY	18/1976	376/33423	0.851856	1	Organismal Systems	Development
7	map04924	Renin secretion	KEGG PATHWAY	7/1976	164/33423	0.858033	1	Organismal Systems	Endocrine system
4	map04740	Olfactory transduction	KEGG PATHWAY	4/1976	104/33423	0.869799	1	Organismal Systems	Sensory system
10	map04662	B cell receptor signaling pathway	KEGG PATHWAY	10/1976	229/33423	0.875342	1	Organismal Systems	Immune system
8	map04925	Aldosterone synthesis and secretion	KEGG PATHWAY	8/1976	191/33423	0.882862	1	Organismal Systems	Endocrine system
6	map04730	Long-term depression	KEGG PATHWAY	6/1976	150/33423	0.884087	1	Organismal Systems	Nervous system
9	map04917	Prolactin signaling pathway	KEGG PATHWAY	9/1976	214/33423	0.891267	1	Organismal Systems	Endocrine system
16	map04621	NOD-like receptor signaling pathway	KEGG PATHWAY	16/1976	357/33423	0.901302	1	Organismal Systems	Immune system
10	map04725	Cholinergic synapse	KEGG PATHWAY	10/1976	238/33423	0.90174	1	Organismal Systems	Nervous system
1	map04742	Taste transduction	KEGG PATHWAY	1/1976	40/33423	0.91276	1	Organismal Systems	Sensory system
7	map04713	Circadian entrainment	KEGG PATHWAY	7/1976	185/33423	0.925551	1	Organismal Systems	Environmental adaptation
19	map04722	Neurotrophin signaling pathway	KEGG PATHWAY	19/1976	435/33423	0.935562	1	Organismal Systems	Nervous system
22	map04919	Thyroid hormone signaling pathway	KEGG PATHWAY	22/1976	510/33423	0.954562	1	Organismal Systems	Endocrine system
5	map04726	Serotonergic synapse	KEGG PATHWAY	5/1976	156/33423	0.957029	1	Organismal Systems	Nervous system
11	map04270	Vascular smooth muscle contraction	KEGG PATHWAY	11/1976	289/33423	0.958097	1	Organismal Systems	Circulatory system
8	map04976	Bile secretion	KEGG PATHWAY	8/1976	229/33423	0.964019	1	Organismal Systems	Digestive system
8	map04912	GnRH signaling pathway	KEGG PATHWAY	8/1976	232/33423	0.967455	1	Organismal Systems	Endocrine system
6	map04720	Long-term potentiation	KEGG PATHWAY	6/1976	192/33423	0.973375	1	Organismal Systems	Nervous system
6	map04724	Glutamatergic synapse	KEGG PATHWAY	6/1976	195/33423	0.976227	1	Organismal Systems	Nervous system
6	map04650	Natural killer cell mediated cytotoxicity	KEGG PATHWAY	6/1976	200/33423	0.98036	1	Organismal Systems	Immune system
5	map04664	Fc epsilon RI signaling pathway	KEGG PATHWAY	5/1976	180/33423	0.983461	1	Organismal Systems	Immune system
6	map04916	Melanogenesis	KEGG PATHWAY	6/1976	205/33423	0.983815	1	Organismal Systems	Endocrine system
7	map04750	Inflammatory mediator regulation of TRP channels	KEGG PATHWAY	7/1976	231/33423	0.985067	1	Organismal Systems	Sensory system
1	map04977	Vitamin digestion and absorption	KEGG PATHWAY	1/1976	69/33423	0.985144	1	Organismal Systems	Digestive system
10	map04666	Fc gamma R-mediated phagocytosis	KEGG PATHWAY	10/1976	309/33423	0.988922	1	Organismal Systems	Immune system
16	map04062	Chemokine signaling pathway	KEGG PATHWAY	16/1976	444/33423	0.989673	1	Organismal Systems	Immune system
7	map04914	Progesterone-mediated oocyte maturation	KEGG PATHWAY	7/1976	268/33423	0.996462	1	Organismal Systems	Endocrine system

## Sheet: SI_5_UP
Num	Pathway id	Description	Database	Ratio_in_study	Ratio_in_pop	Pvalue_uncorrected	Pvalue_corrected	First Category	Second Category
43	map04152	AMPK signaling pathway	KEGG PATHWAY	43/1157	522/33423	1.80268e-07	2.63192e-05	Environmental Information Processing	Signal transduction
32	map03320	PPAR signaling pathway	KEGG PATHWAY	32/1157	323/33423	1.17039e-07	3.41755e-05	Organismal Systems	Endocrine system
23	map04920	Adipocytokine signaling pathway	KEGG PATHWAY	23/1157	203/33423	6.79939e-07	6.61808e-05	Organismal Systems	Endocrine system
24	map00071	Fatty acid degradation	KEGG PATHWAY	24/1157	255/33423	1.03403e-05	0.000754845	Metabolism	Lipid metabolism
16	map01040	Biosynthesis of unsaturated fatty acids	KEGG PATHWAY	16/1157	135/33423	1.86175e-05	0.00108726	Metabolism	Lipid metabolism
26	map03050	Proteasome	KEGG PATHWAY	26/1157	306/33423	2.73575e-05	0.0013314	Genetic Information Processing	Folding, sorting and degradation
13	map00062	Fatty acid elongation	KEGG PATHWAY	13/1157	105/33423	7.01461e-05	0.0029261	Metabolism	Lipid metabolism
39	map04910	Insulin signaling pathway	KEGG PATHWAY	39/1157	598/33423	0.000137035	0.00500177	Organismal Systems	Endocrine system
26	map00564	Glycerophospholipid metabolism	KEGG PATHWAY	26/1157	350/33423	0.000245343	0.00796003	Metabolism	Lipid metabolism
27	map04068	FoxO signaling pathway	KEGG PATHWAY	27/1157	392/33423	0.00061376	0.0162925	Environmental Information Processing	Signal transduction
14	map00380	Tryptophan metabolism	KEGG PATHWAY	14/1157	147/33423	0.000610297	0.0178207	Metabolism	Amino acid metabolism
25	map04213	Longevity regulating pathway - multiple species	KEGG PATHWAY	25/1157	362/33423	0.000922781	0.0224543	Organismal Systems	Aging
18	map00561	Glycerolipid metabolism	KEGG PATHWAY	18/1157	228/33423	0.00105362	0.0236659	Metabolism	Lipid metabolism
9	map04710	Circadian rhythm	KEGG PATHWAY	9/1157	78/33423	0.00148277	0.0309263	Organismal Systems	Environmental adaptation
15	map00052	Galactose metabolism	KEGG PATHWAY	15/1157	189/33423	0.00252116	0.0490785	Metabolism	Carbohydrate metabolism
27	map04212	Longevity regulating pathway - worm	KEGG PATHWAY	27/1157	443/33423	0.00352767	0.06438	Organismal Systems	Aging
18	map00520	Amino sugar and nucleotide sugar metabolism	KEGG PATHWAY	18/1157	265/33423	0.00533338	0.0778673	Metabolism	Carbohydrate metabolism
25	map04146	Peroxisome	KEGG PATHWAY	25/1157	410/33423	0.00483662	0.0784608	Cellular Processes	Transport and catabolism
19	map00020	Citrate cycle (TCA cycle)	KEGG PATHWAY	19/1157	285/33423	0.00522047	0.0802304	Metabolism	Carbohydrate metabolism
50	map04141	Protein processing in endoplasmic reticulum	KEGG PATHWAY	50/1157	1000/33423	0.00641081	0.0891407	Genetic Information Processing	Folding, sorting and degradation
15	map00051	Fructose and mannose metabolism	KEGG PATHWAY	15/1157	211/33423	0.00697358	0.0925584	Metabolism	Carbohydrate metabolism
24	map04066	HIF-1 signaling pathway	KEGG PATHWAY	24/1157	414/33423	0.010265	0.119895	Environmental Information Processing	Signal transduction
7	map00340	Histidine metabolism	KEGG PATHWAY	7/1157	69/33423	0.00978266	0.124197	Metabolism	Amino acid metabolism
23	map00010	Glycolysis / Gluconeogenesis	KEGG PATHWAY	23/1157	399/33423	0.012543	0.140868	Metabolism	Carbohydrate metabolism
7	map00981	Insect hormone biosynthesis	KEGG PATHWAY	7/1157	73/33423	0.0131309	0.142008	Metabolism	Metabolism of terpenoids and polyketides
13	map00330	Arginine and proline metabolism	KEGG PATHWAY	13/1157	188/33423	0.014222	0.148315	Metabolism	Amino acid metabolism
6	map00100	Steroid biosynthesis	KEGG PATHWAY	6/1157	59/33423	0.016089	0.1566	Metabolism	Lipid metabolism
69	map03010	Ribosome	KEGG PATHWAY	69/1157	1530/33423	0.0156069	0.157146	Genetic Information Processing	Translation
13	map00030	Pentose phosphate pathway	KEGG PATHWAY	13/1157	197/33423	0.0201537	0.17833	Metabolism	Carbohydrate metabolism
14	map04350	TGF-beta signaling pathway	KEGG PATHWAY	14/1157	218/33423	0.0201469	0.183841	Environmental Information Processing	Signal transduction
8	map04964	Proximal tubule bicarbonate reclamation	KEGG PATHWAY	8/1157	101/33423	0.0240723	0.195253	Organismal Systems	Excretory system
8	map00061	Fatty acid biosynthesis	KEGG PATHWAY	8/1157	100/33423	0.0228329	0.196094	Metabolism	Lipid metabolism
16	map00620	Pyruvate metabolism	KEGG PATHWAY	16/1157	266/33423	0.0236587	0.197381	Metabolism	Carbohydrate metabolism
19	map04211	Longevity regulating pathway	KEGG PATHWAY	19/1157	336/33423	0.0258776	0.198849	Organismal Systems	Aging
24	map04022	cGMP-PKG signaling pathway	KEGG PATHWAY	24/1157	451/33423	0.0258531	0.20403	Environmental Information Processing	Signal transduction
17	map00480	Glutathione metabolism	KEGG PATHWAY	17/1157	299/33423	0.0322344	0.235311	Metabolism	Metabolism of other amino acids
11	map00500	Starch and sucrose metabolism	KEGG PATHWAY	11/1157	169/33423	0.0336765	0.239842	Metabolism	Carbohydrate metabolism
11	map00410	beta-Alanine metabolism	KEGG PATHWAY	11/1157	173/33423	0.03888	0.258022	Metabolism	Metabolism of other amino acids
30	map04142	Lysosome	KEGG PATHWAY	30/1157	617/33423	0.0403396	0.261759	Cellular Processes	Transport and catabolism
19	map04922	Glucagon signaling pathway	KEGG PATHWAY	19/1157	351/33423	0.0377965	0.262776	Organismal Systems	Endocrine system
34	map04120	Ubiquitin mediated proteolysis	KEGG PATHWAY	34/1157	713/33423	0.0387334	0.263027	Genetic Information Processing	Folding, sorting and degradation
8	map00830	Retinol metabolism	KEGG PATHWAY	8/1157	113/33423	0.0427634	0.265679	Metabolism	Metabolism of cofactors and vitamins
34	map00230	Purine metabolism	KEGG PATHWAY	34/1157	718/33423	0.0420236	0.266759	Metabolism	Nucleotide metabolism
13	map04612	Antigen processing and presentation	KEGG PATHWAY	13/1157	223/33423	0.0475535	0.289284	Organismal Systems	Immune system
6	map00360	Phenylalanine metabolism	KEGG PATHWAY	6/1157	79/33423	0.0560472	0.333996	Metabolism	Amino acid metabolism
14	map00280	Valine, leucine and isoleucine degradation	KEGG PATHWAY	14/1157	256/33423	0.062938	0.353421	Metabolism	Amino acid metabolism
2	map00780	Biotin metabolism	KEGG PATHWAY	2/1157	12/33423	0.0627903	0.359505	Metabolism	Metabolism of cofactors and vitamins
25	map04010	MAPK signaling pathway	KEGG PATHWAY	25/1157	522/33423	0.0655603	0.3612	Environmental Information Processing	Signal transduction
6	map00140	Steroid hormone biosynthesis	KEGG PATHWAY	6/1157	83/33423	0.0679752	0.36757	Metabolism	Lipid metabolism
9	map04973	Carbohydrate digestion and absorption	KEGG PATHWAY	9/1157	148/33423	0.0724471	0.37776	Organismal Systems	Digestive system
6	map00910	Nitrogen metabolism	KEGG PATHWAY	6/1157	84/33423	0.0711701	0.377849	Metabolism	Energy metabolism
25	map04140	Autophagy - animal	KEGG PATHWAY	25/1157	531/33423	0.0763005	0.390873	Cellular Processes	Transport and catabolism
39	map00190	Oxidative phosphorylation	KEGG PATHWAY	39/1157	903/33423	0.0937122	0.434349	Metabolism	Energy metabolism
12	map00250	Alanine, aspartate and glutamate metabolism	KEGG PATHWAY	12/1157	225/33423	0.092805	0.437082	Metabolism	Amino acid metabolism
3	map00740	Riboflavin metabolism	KEGG PATHWAY	3/1157	31/33423	0.0908782	0.442274	Metabolism	Metabolism of cofactors and vitamins
4	map00770	Pantothenate and CoA biosynthesis	KEGG PATHWAY	4/1157	51/33423	0.0996219	0.447532	Metabolism	Metabolism of cofactors and vitamins
16	map04260	Cardiac muscle contraction	KEGG PATHWAY	16/1157	328/33423	0.107771	0.476805	Organismal Systems	Circulatory system
23	map04919	Thyroid hormone signaling pathway	KEGG PATHWAY	23/1157	510/33423	0.120641	0.51054	Organismal Systems	Endocrine system
9	map00640	Propanoate metabolism	KEGG PATHWAY	9/1157	165/33423	0.120178	0.516058	Metabolism	Carbohydrate metabolism
18	map04915	Estrogen signaling pathway	KEGG PATHWAY	18/1157	383/33423	0.119093	0.519033	Organismal Systems	Endocrine system
10	map04925	Aldosterone synthesis and secretion	KEGG PATHWAY	10/1157	191/33423	0.128014	0.526478	Organismal Systems	Endocrine system
18	map04114	Oocyte meiosis	KEGG PATHWAY	18/1157	390/33423	0.133929	0.535717	Cellular Processes	Cell growth and death
8	map00983	Drug metabolism - other enzymes	KEGG PATHWAY	8/1157	148/33423	0.14245	0.5402	Metabolism	Xenobiotics biodegradation and metabolism
9	map04923	Regulation of lipolysis in adipocytes	KEGG PATHWAY	9/1157	169/33423	0.133416	0.541077	Organismal Systems	Endocrine system
6	map00670	One carbon pool by folate	KEGG PATHWAY	6/1157	101/33423	0.138062	0.544784	Metabolism	Metabolism of cofactors and vitamins
9	map04115	p53 signaling pathway	KEGG PATHWAY	9/1157	171/33423	0.140309	0.546271	Cellular Processes	Cell growth and death
8	map04730	Long-term depression	KEGG PATHWAY	8/1157	150/33423	0.150169	0.562173	Organismal Systems	Nervous system
6	map00350	Tyrosine metabolism	KEGG PATHWAY	6/1157	104/33423	0.152162	0.562423	Metabolism	Amino acid metabolism
6	map04740	Olfactory transduction	KEGG PATHWAY	6/1157	104/33423	0.152162	0.562423	Organismal Systems	Sensory system
6	map04978	Mineral absorption	KEGG PATHWAY	6/1157	111/33423	0.187368	0.643666	Organismal Systems	Digestive system
2	map00524	Neomycin, kanamycin and gentamicin biosynthesis	KEGG PATHWAY	2/1157	24/33423	0.20116	0.675159	Metabolism	Biosynthesis of other secondary metabolites
11	map04725	Cholinergic synapse	KEGG PATHWAY	11/1157	238/33423	0.204538	0.678696	Organismal Systems	Nervous system
13	map04728	Dopaminergic synapse	KEGG PATHWAY	13/1157	296/33423	0.228478	0.68077	Organismal Systems	Nervous system
7	map04341	Hedgehog signaling pathway - fly	KEGG PATHWAY	7/1157	143/33423	0.227519	0.684901	Environmental Information Processing	Signal transduction
17	map04072	Phospholipase D signaling pathway	KEGG PATHWAY	17/1157	394/33423	0.209082	0.685978	Environmental Information Processing	Signal transduction
1	map00533	Glycosaminoglycan biosynthesis - keratan sulfate	KEGG PATHWAY	1/1157	7/33423	0.218574	0.686274	Metabolism	Glycan biosynthesis and metabolism
23	map04150	mTOR signaling pathway	KEGG PATHWAY	23/1157	559/33423	0.226247	0.688167	Environmental Information Processing	Signal transduction
10	map04659	Th17 cell differentiation	KEGG PATHWAY	10/1157	215/33423	0.213341	0.692173	Organismal Systems	Immune system
13	map04214	Apoptosis - fly	KEGG PATHWAY	13/1157	300/33423	0.242586	0.715506	Cellular Processes	Cell growth and death
10	map00630	Glyoxylate and dicarboxylate metabolism	KEGG PATHWAY	10/1157	223/33423	0.245994	0.718302	Metabolism	Carbohydrate metabolism
31	map04151	PI3K-Akt signaling pathway	KEGG PATHWAY	31/1157	790/33423	0.261452	0.74847	Environmental Information Processing	Signal transduction
9	map04918	Thyroid hormone synthesis	KEGG PATHWAY	9/1157	207/33423	0.290398	0.777947	Organismal Systems	Endocrine system
12	map04270	Vascular smooth muscle contraction	KEGG PATHWAY	12/1157	289/33423	0.301167	0.778238	Organismal Systems	Circulatory system
15	map04261	Adrenergic signaling in cardiomyocytes	KEGG PATHWAY	15/1157	366/33423	0.288524	0.780083	Organismal Systems	Circulatory system
1	map00300	Lysine biosynthesis	KEGG PATHWAY	1/1157	10/33423	0.296966	0.781209	Metabolism	Amino acid metabolism
7	map04726	Serotonergic synapse	KEGG PATHWAY	7/1157	156/33423	0.296455	0.786953	Organismal Systems	Nervous system
3	map00400	Phenylalanine, tyrosine and tryptophan biosynthesis	KEGG PATHWAY	3/1157	54/33423	0.28731	0.791457	Metabolism	Amino acid metabolism
5	map04320	Dorso-ventral axis formation	KEGG PATHWAY	5/1157	103/33423	0.285352	0.793551	Organismal Systems	Development
3	map00592	alpha-Linolenic acid metabolism	KEGG PATHWAY	3/1157	58/33423	0.325432	0.805307	Metabolism	Lipid metabolism
23	map04024	cAMP signaling pathway	KEGG PATHWAY	23/1157	593/33423	0.317748	0.806804	Environmental Information Processing	Signal transduction
2	map04711	Circadian rhythm - fly	KEGG PATHWAY	2/1157	33/33423	0.317355	0.812874	Organismal Systems	Environmental adaptation
9	map02010	ABC transporters	KEGG PATHWAY	9/1157	214/33423	0.323712	0.814861	Environmental Information Processing	Membrane transport
9	map04917	Prolactin signaling pathway	KEGG PATHWAY	9/1157	214/33423	0.323712	0.814861	Organismal Systems	Endocrine system
17	map04013	MAPK signaling pathway - fly	KEGG PATHWAY	17/1157	435/33423	0.339238	0.818657	Environmental Information Processing	Signal transduction
11	map04668	TNF signaling pathway	KEGG PATHWAY	11/1157	272/33423	0.34269	0.820208	Environmental Information Processing	Signal transduction
7	map04960	Aldosterone-regulated sodium reabsorption	KEGG PATHWAY	7/1157	167/33423	0.357828	0.829252	Organismal Systems	Excretory system
2	map04744	Phototransduction	KEGG PATHWAY	2/1157	36/33423	0.355584	0.830645	Organismal Systems	Sensory system
3	map00450	Selenocompound metabolism	KEGG PATHWAY	3/1157	61/33423	0.354036	0.833698	Metabolism	Metabolism of other amino acids
9	map04620	Toll-like receptor signaling pathway	KEGG PATHWAY	9/1157	220/33423	0.352826	0.837602	Organismal Systems	Immune system
2	map00591	Linoleic acid metabolism	KEGG PATHWAY	2/1157	37/33423	0.368163	0.839872	Metabolism	Lipid metabolism
4	map00565	Ether lipid metabolism	KEGG PATHWAY	4/1157	89/33423	0.3712	0.840236	Metabolism	Lipid metabolism
5	map00650	Butanoate metabolism	KEGG PATHWAY	5/1157	116/33423	0.37423	0.840577	Metabolism	Carbohydrate metabolism
9	map04974	Protein digestion and absorption	KEGG PATHWAY	9/1157	225/33423	0.377344	0.841103	Organismal Systems	Digestive system
4	map00590	Arachidonic acid metabolism	KEGG PATHWAY	4/1157	92/33423	0.394841	0.847747	Metabolism	Lipid metabolism
10	map00270	Cysteine and methionine metabolism	KEGG PATHWAY	10/1157	255/33423	0.389326	0.848382	Metabolism	Amino acid metabolism
5	map00053	Ascorbate and aldarate metabolism	KEGG PATHWAY	5/1157	118/33423	0.388015	0.851884	Metabolism	Carbohydrate metabolism
6	map00982	Drug metabolism - cytochrome P450	KEGG PATHWAY	6/1157	152/33423	0.430754	0.91145	Metabolism	Xenobiotics biodegradation and metabolism
15	map04921	Oxytocin signaling pathway	KEGG PATHWAY	15/1157	417/33423	0.476664	0.959904	Organismal Systems	Endocrine system
19	map04210	Apoptosis	KEGG PATHWAY	19/1157	528/33423	0.464364	0.961662	Cellular Processes	Cell growth and death
11	map04666	Fc gamma R-mediated phagocytosis	KEGG PATHWAY	11/1157	309/33423	0.505321	0.964403	Organismal Systems	Immune system
23	map04145	Phagosome	KEGG PATHWAY	23/1157	644/33423	0.469106	0.96464	Cellular Processes	Transport and catabolism
2	map00514	Other types of O-glycan biosynthesis	KEGG PATHWAY	2/1157	46/33423	0.476109	0.965443	Metabolism	Glycan biosynthesis and metabolism
7	map04713	Circadian entrainment	KEGG PATHWAY	7/1157	185/33423	0.459613	0.965518	Organismal Systems	Environmental adaptation
5	map04966	Collecting duct acid secretion	KEGG PATHWAY	5/1157	129/33423	0.46307	0.965831	Organismal Systems	Excretory system
6	map00040	Pentose and glucuronate interconversions	KEGG PATHWAY	6/1157	163/33423	0.497511	0.968488	Metabolism	Carbohydrate metabolism
3	map00760	Nicotinate and nicotinamide metabolism	KEGG PATHWAY	3/1157	74/33423	0.474554	0.96902	Metabolism	Metabolism of cofactors and vitamins
15	map04071	Sphingolipid signaling pathway	KEGG PATHWAY	15/1157	421/33423	0.491559	0.969833	Environmental Information Processing	Signal transduction
10	map04380	Osteoclast differentiation	KEGG PATHWAY	10/1157	280/33423	0.505017	0.970165	Organismal Systems	Development
9	map04012	ErbB signaling pathway	KEGG PATHWAY	9/1157	249/33423	0.495072	0.970207	Environmental Information Processing	Signal transduction
4	map00220	Arginine biosynthesis	KEGG PATHWAY	4/1157	109/33423	0.524082	0.980975	Metabolism	Amino acid metabolism
1	map00120	Primary bile acid biosynthesis	KEGG PATHWAY	1/1157	21/33423	0.522915	0.991501	Metabolism	Lipid metabolism
6	map03022	Basal transcription factors	KEGG PATHWAY	6/1157	170/33423	0.53857	0.995332	Genetic Information Processing	Transcription
15	map04722	Neurotrophin signaling pathway	KEGG PATHWAY	15/1157	435/33423	0.542915	0.997052	Organismal Systems	Nervous system
7	map04370	VEGF signaling pathway	KEGG PATHWAY	7/1157	199/33423	0.536351	0.997544	Environmental Information Processing	Signal transduction
1	map03008	Ribosome biogenesis in eukaryotes	KEGG PATHWAY	1/1157	408/33423	0.999999	0.999999	Genetic Information Processing	Translation
9	map04550	Signaling pathways regulating pluripotency of stem cells	KEGG PATHWAY	9/1157	267/33423	0.579306	1	Cellular Processes	Cellular community - eukaryotes
3	map04215	Apoptosis - multiple species	KEGG PATHWAY	3/1157	98/33423	0.66394	1	Cellular Processes	Cell growth and death
28	map04144	Endocytosis	KEGG PATHWAY	28/1157	865/33423	0.669413	1	Cellular Processes	Transport and catabolism
8	map04540	Gap junction	KEGG PATHWAY	8/1157	261/33423	0.685284	1	Cellular Processes	Cellular community - eukaryotes
19	map04530	Tight junction	KEGG PATHWAY	19/1157	611/33423	0.71567	1	Cellular Processes	Cellular community - eukaryotes
13	map04110	Cell cycle	KEGG PATHWAY	13/1157	441/33423	0.760056	1	Cellular Processes	Cell growth and death
10	map04520	Adherens junction	KEGG PATHWAY	10/1157	368/33423	0.822409	1	Cellular Processes	Cellular community - eukaryotes
20	map04510	Focal adhesion	KEGG PATHWAY	20/1157	779/33423	0.936084	1	Cellular Processes	Cellular community - eukaryotes
15	map04810	Regulation of actin cytoskeleton	KEGG PATHWAY	15/1157	631/33423	0.953468	1	Cellular Processes	Cell motility
4	map04330	Notch signaling pathway	KEGG PATHWAY	4/1157	115/33423	0.56652	1	Environmental Information Processing	Signal transduction
5	map04080	Neuroactive ligand-receptor interaction	KEGG PATHWAY	5/1157	153/33423	0.614129	1	Environmental Information Processing	Signaling molecules and interaction
7	map04064	NF-kappa B signaling pathway	KEGG PATHWAY	7/1157	221/33423	0.646667	1	Environmental Information Processing	Signal transduction
10	map04310	Wnt signaling pathway	KEGG PATHWAY	10/1157	339/33423	0.739488	1	Environmental Information Processing	Signal transduction
14	map04014	Ras signaling pathway	KEGG PATHWAY	14/1157	469/33423	0.75043	1	Environmental Information Processing	Signal transduction
4	map04340	Hedgehog signaling pathway	KEGG PATHWAY	4/1157	150/33423	0.7666	1	Environmental Information Processing	Signal transduction
13	map04390	Hippo signaling pathway	KEGG PATHWAY	13/1157	457/33423	0.801156	1	Environmental Information Processing	Signal transduction
17	map04015	Rap1 signaling pathway	KEGG PATHWAY	17/1157	588/33423	0.807922	1	Environmental Information Processing	Signal transduction
5	map04512	ECM-receptor interaction	KEGG PATHWAY	5/1157	198/33423	0.818955	1	Environmental Information Processing	Signaling molecules and interaction
8	map04391	Hippo signaling pathway - fly	KEGG PATHWAY	8/1157	335/33423	0.896635	1	Environmental Information Processing	Signal transduction
2	map04060	Cytokine-cytokine receptor interaction	KEGG PATHWAY	2/1157	114/33423	0.908691	1	Environmental Information Processing	Signaling molecules and interaction
4	map04630	Jak-STAT signaling pathway	KEGG PATHWAY	4/1157	203/33423	0.923848	1	Environmental Information Processing	Signal transduction
1	map04392	Hippo signaling pathway - multiple species	KEGG PATHWAY	1/1157	78/33423	0.936148	1	Environmental Information Processing	Signal transduction
7	map04020	Calcium signaling pathway	KEGG PATHWAY	7/1157	337/33423	0.948699	1	Environmental Information Processing	Signal transduction
8	map04070	Phosphatidylinositol signaling system	KEGG PATHWAY	8/1157	382/33423	0.95555	1	Environmental Information Processing	Signal transduction
1	map04514	Cell adhesion molecules (CAMs)	KEGG PATHWAY	1/1157	132/33423	0.990531	1	Environmental Information Processing	Signaling molecules and interaction
5	map03060	Protein export	KEGG PATHWAY	5/1157	160/33423	0.65323	1	Genetic Information Processing	Folding, sorting and degradation
10	map00970	Aminoacyl-tRNA biosynthesis	KEGG PATHWAY	10/1157	337/33423	0.732926	1	Genetic Information Processing	Translation
3	map03460	Fanconi anemia pathway	KEGG PATHWAY	3/1157	116/33423	0.769818	1	Genetic Information Processing	Replication and repair
30	map03013	RNA transport	KEGG PATHWAY	30/1157	992/33423	0.801429	1	Genetic Information Processing	Translation
3	map03430	Mismatch repair	KEGG PATHWAY	3/1157	126/33423	0.815818	1	Genetic Information Processing	Replication and repair
10	map03018	RNA degradation	KEGG PATHWAY	10/1157	382/33423	0.854495	1	Genetic Information Processing	Folding, sorting and degradation
2	map03440	Homologous recombination	KEGG PATHWAY	2/1157	124/33423	0.931346	1	Genetic Information Processing	Replication and repair
2	map03410	Base excision repair	KEGG PATHWAY	2/1157	127/33423	0.937032	1	Genetic Information Processing	Replication and repair
9	map03015	mRNA surveillance pathway	KEGG PATHWAY	9/1157	456/33423	0.97775	1	Genetic Information Processing	Translation
3	map03420	Nucleotide excision repair	KEGG PATHWAY	3/1157	211/33423	0.978386	1	Genetic Information Processing	Replication and repair
19	map03040	Spliceosome	KEGG PATHWAY	19/1157	835/33423	0.982051	1	Genetic Information Processing	Transcription
1	map03020	RNA polymerase	KEGG PATHWAY	1/1157	177/33423	0.998074	1	Genetic Information Processing	Transcription
1	map03030	DNA replication	KEGG PATHWAY	1/1157	188/33423	0.998696	1	Genetic Information Processing	Replication and repair
5	map00600	Sphingolipid metabolism	KEGG PATHWAY	5/1157	151/33423	0.602496	1	Metabolism	Lipid metabolism
1	map00603	Glycosphingolipid biosynthesis - globo and isoglobo series	KEGG PATHWAY	1/1157	27/33423	0.613875	1	Metabolism	Glycan biosynthesis and metabolism
1	map00232	Caffeine metabolism	KEGG PATHWAY	1/1157	28/33423	0.627252	1	Metabolism	Biosynthesis of other secondary metabolites
1	map00440	Phosphonate and phosphinate metabolism	KEGG PATHWAY	1/1157	29/33423	0.640166	1	Metabolism	Metabolism of other amino acids
5	map00860	Porphyrin and chlorophyll metabolism	KEGG PATHWAY	5/1157	169/33423	0.699637	1	Metabolism	Metabolism of cofactors and vitamins
1	map00072	Synthesis and degradation of ketone bodies	KEGG PATHWAY	1/1157	37/33423	0.72862	1	Metabolism	Lipid metabolism
1	map00512	Mucin type O-glycan biosynthesis	KEGG PATHWAY	1/1157	39/33423	0.747104	1	Metabolism	Glycan biosynthesis and metabolism
1	map00534	Glycosaminoglycan biosynthesis - heparan sulfate / heparin	KEGG PATHWAY	1/1157	39/33423	0.747104	1	Metabolism	Glycan biosynthesis and metabolism
5	map00260	Glycine, serine and threonine metabolism	KEGG PATHWAY	5/1157	192/33423	0.797952	1	Metabolism	Amino acid metabolism
3	map00900	Terpenoid backbone biosynthesis	KEGG PATHWAY	3/1157	122/33423	0.79844	1	Metabolism	Metabolism of terpenoids and polyketides
1	map00430	Taurine and hypotaurine metabolism	KEGG PATHWAY	1/1157	46/33423	0.802438	1	Metabolism	Metabolism of other amino acids
14	map00310	Lysine degradation	KEGG PATHWAY	14/1157	498/33423	0.821035	1	Metabolism	Amino acid metabolism
13	map00240	Pyrimidine metabolism	KEGG PATHWAY	13/1157	472/33423	0.834836	1	Metabolism	Nucleotide metabolism
4	map00980	Metabolism of xenobiotics by cytochrome P450	KEGG PATHWAY	4/1157	176/33423	0.862158	1	Metabolism	Xenobiotics biodegradation and metabolism
4	map00510	N-Glycan biosynthesis	KEGG PATHWAY	4/1157	185/33423	0.886355	1	Metabolism	Glycan biosynthesis and metabolism
1	map00920	Sulfur metabolism	KEGG PATHWAY	1/1157	64/33423	0.895326	1	Metabolism	Energy metabolism
1	map00790	Folate biosynthesis	KEGG PATHWAY	1/1157	71/33423	0.918244	1	Metabolism	Metabolism of cofactors and vitamins
1	map00563	Glycosylphosphatidylinositol (GPI)-anchor biosynthesis	KEGG PATHWAY	1/1157	88/33423	0.955147	1	Metabolism	Glycan biosynthesis and metabolism
4	map00562	Inositol phosphate metabolism	KEGG PATHWAY	4/1157	267/33423	0.983792	1	Metabolism	Carbohydrate metabolism
9	map04660	T cell receptor signaling pathway	KEGG PATHWAY	9/1157	268/33423	0.583805	1	Organismal Systems	Immune system
3	map04975	Fat digestion and absorption	KEGG PATHWAY	3/1157	88/33423	0.591468	1	Organismal Systems	Digestive system
6	map04664	Fc epsilon RI signaling pathway	KEGG PATHWAY	6/1157	180/33423	0.594535	1	Organismal Systems	Immune system
2	map04913	Ovarian steroidogenesis	KEGG PATHWAY	2/1157	64/33423	0.654636	1	Organismal Systems	Endocrine system
6	map04720	Long-term potentiation	KEGG PATHWAY	6/1157	192/33423	0.656623	1	Organismal Systems	Nervous system
8	map04972	Pancreatic secretion	KEGG PATHWAY	8/1157	260/33423	0.681195	1	Organismal Systems	Digestive system
7	map04662	B cell receptor signaling pathway	KEGG PATHWAY	7/1157	229/33423	0.68271	1	Organismal Systems	Immune system
7	map04976	Bile secretion	KEGG PATHWAY	7/1157	229/33423	0.68271	1	Organismal Systems	Digestive system
6	map04970	Salivary secretion	KEGG PATHWAY	6/1157	199/33423	0.689987	1	Organismal Systems	Digestive system
3	map04622	RIG-I-like receptor signaling pathway	KEGG PATHWAY	3/1157	102/33423	0.690176	1	Organismal Systems	Immune system
2	map04977	Vitamin digestion and absorption	KEGG PATHWAY	2/1157	69/33423	0.694723	1	Organismal Systems	Digestive system
7	map04624	Toll and Imd signaling pathway	KEGG PATHWAY	7/1157	232/33423	0.695607	1	Organismal Systems	Immune system
3	map04640	Hematopoietic cell lineage	KEGG PATHWAY	3/1157	104/33423	0.702704	1	Organismal Systems	Immune system
8	map04914	Progesterone-mediated oocyte maturation	KEGG PATHWAY	8/1157	268/33423	0.712979	1	Organismal Systems	Endocrine system
6	map04916	Melanogenesis	KEGG PATHWAY	6/1157	205/33423	0.716827	1	Organismal Systems	Endocrine system
4	map04658	Th1 and Th2 cell differentiation	KEGG PATHWAY	4/1157	140/33423	0.718161	1	Organismal Systems	Immune system
2	map04610	Complement and coagulation cascades	KEGG PATHWAY	2/1157	75/33423	0.737662	1	Organismal Systems	Immune system
3	map04614	Renin-angiotensin system	KEGG PATHWAY	3/1157	112/33423	0.74895	1	Organismal Systems	Endocrine system
5	map04745	Phototransduction - fly	KEGG PATHWAY	5/1157	180/33423	0.750271	1	Organismal Systems	Sensory system
12	map04723	Retrograde endocannabinoid signaling	KEGG PATHWAY	12/1157	413/33423	0.770397	1	Organismal Systems	Nervous system
4	map04971	Gastric acid secretion	KEGG PATHWAY	4/1157	161/33423	0.812092	1	Organismal Systems	Digestive system
5	map04727	GABAergic synapse	KEGG PATHWAY	5/1157	199/33423	0.822279	1	Organismal Systems	Nervous system
5	map04650	Natural killer cell mediated cytotoxicity	KEGG PATHWAY	5/1157	200/33423	0.825553	1	Organismal Systems	Immune system
4	map04911	Insulin secretion	KEGG PATHWAY	4/1157	175/33423	0.859214	1	Organismal Systems	Endocrine system
12	map04611	Platelet activation	KEGG PATHWAY	12/1157	452/33423	0.860731	1	Organismal Systems	Immune system
9	map04621	NOD-like receptor signaling pathway	KEGG PATHWAY	9/1157	357/33423	0.872828	1	Organismal Systems	Immune system
4	map04657	IL-17 signaling pathway	KEGG PATHWAY	4/1157	181/33423	0.876098	1	Organismal Systems	Immune system
8	map04721	Synaptic vesicle cycle	KEGG PATHWAY	8/1157	332/33423	0.891269	1	Organismal Systems	Nervous system
11	map04062	Chemokine signaling pathway	KEGG PATHWAY	11/1157	444/33423	0.903958	1	Organismal Systems	Immune system
5	map04750	Inflammatory mediator regulation of TRP channels	KEGG PATHWAY	5/1157	231/33423	0.904939	1	Organismal Systems	Sensory system
5	map04912	GnRH signaling pathway	KEGG PATHWAY	5/1157	232/33423	0.906868	1	Organismal Systems	Endocrine system
4	map04724	Glutamatergic synapse	KEGG PATHWAY	4/1157	195/33423	0.908814	1	Organismal Systems	Nervous system
3	map04924	Renin secretion	KEGG PATHWAY	3/1157	164/33423	0.925984	1	Organismal Systems	Endocrine system
3	map04961	Endocrine and other factor-regulated calcium reabsorption	KEGG PATHWAY	3/1157	178/33423	0.948185	1	Organismal Systems	Excretory system
8	map04670	Leukocyte transendothelial migration	KEGG PATHWAY	8/1157	406/33423	0.972061	1	Organismal Systems	Immune system
2	map04623	Cytosolic DNA-sensing pathway	KEGG PATHWAY	2/1157	158/33423	0.974742	1	Organismal Systems	Immune system
2	map04962	Vasopressin-regulated water reabsorption	KEGG PATHWAY	2/1157	187/33423	0.989536	1	Organismal Systems	Excretory system
6	map04360	Axon guidance	KEGG PATHWAY	6/1157	376/33423	0.990611	1	Organismal Systems	Development

## Sheet: SI_5_DOWN
Num	Pathway id	Description	Database	Ratio_in_study	Ratio_in_pop	Pvalue_uncorrected	Pvalue_corrected	First Category	Second Category
141	map00190	Oxidative phosphorylation	KEGG PATHWAY	141/2085	903/33423	4.09418e-24	6.18221e-22	Metabolism	Energy metabolism
62	map04723	Retrograde endocannabinoid signaling	KEGG PATHWAY	62/2085	413/33423	1.32484e-10	6.66837e-09	Organismal Systems	Nervous system
34	map00040	Pentose and glucuronate interconversions	KEGG PATHWAY	34/2085	163/33423	4.14172e-10	1.78686e-08	Metabolism	Carbohydrate metabolism
51	map04260	Cardiac muscle contraction	KEGG PATHWAY	51/2085	328/33423	1.65824e-09	6.25985e-08	Organismal Systems	Circulatory system
144	map03010	Ribosome	KEGG PATHWAY	144/2085	1530/33423	5.00048e-07	1.67794e-05	Genetic Information Processing	Translation
21	map00053	Ascorbate and aldarate metabolism	KEGG PATHWAY	21/2085	118/33423	1.22801e-05	0.000370858	Metabolism	Carbohydrate metabolism
23	map00983	Drug metabolism - other enzymes	KEGG PATHWAY	23/2085	148/33423	4.66721e-05	0.00128136	Metabolism	Xenobiotics biodegradation and metabolism
13	map00100	Steroid biosynthesis	KEGG PATHWAY	13/2085	59/33423	5.64447e-05	0.00142053	Metabolism	Lipid metabolism
26	map00052	Galactose metabolism	KEGG PATHWAY	26/2085	189/33423	0.000127397	0.00274814	Metabolism	Carbohydrate metabolism
14	map00981	Insect hormone biosynthesis	KEGG PATHWAY	14/2085	73/33423	0.000146858	0.00277195	Metabolism	Metabolism of terpenoids and polyketides
36	map00480	Glutathione metabolism	KEGG PATHWAY	36/2085	299/33423	0.000126026	0.00292767	Metabolism	Metabolism of other amino acids
32	map00280	Valine, leucine and isoleucine degradation	KEGG PATHWAY	32/2085	256/33423	0.000146146	0.00294241	Metabolism	Amino acid metabolism
29	map00561	Glycerolipid metabolism	KEGG PATHWAY	29/2085	228/33423	0.000216655	0.00384882	Metabolism	Lipid metabolism
27	map00051	Fructose and mannose metabolism	KEGG PATHWAY	27/2085	211/33423	0.00031835	0.0053412	Metabolism	Carbohydrate metabolism
23	map00980	Metabolism of xenobiotics by cytochrome P450	KEGG PATHWAY	23/2085	176/33423	0.000634606	0.0100869	Metabolism	Xenobiotics biodegradation and metabolism
59	map04142	Lysosome	KEGG PATHWAY	59/2085	617/33423	0.000780272	0.0117821	Cellular Processes	Transport and catabolism
42	map04146	Peroxisome	KEGG PATHWAY	42/2085	410/33423	0.00115366	0.0165907	Cellular Processes	Transport and catabolism
20	map00982	Drug metabolism - cytochrome P450	KEGG PATHWAY	20/2085	152/33423	0.00127331	0.017479	Metabolism	Xenobiotics biodegradation and metabolism
12	map00790	Folate biosynthesis	KEGG PATHWAY	12/2085	71/33423	0.0013856	0.0181935	Metabolism	Metabolism of cofactors and vitamins
23	map00330	Arginine and proline metabolism	KEGG PATHWAY	23/2085	188/33423	0.00156426	0.0196836	Metabolism	Amino acid metabolism
9	map00430	Taurine and hypotaurine metabolism	KEGG PATHWAY	9/2085	46/33423	0.00189188	0.0228539	Metabolism	Metabolism of other amino acids
23	map00260	Glycine, serine and threonine metabolism	KEGG PATHWAY	23/2085	192/33423	0.00206318	0.0239647	Metabolism	Amino acid metabolism
23	map00030	Pentose phosphate pathway	KEGG PATHWAY	23/2085	197/33423	0.00287151	0.0299033	Metabolism	Carbohydrate metabolism
9	map00770	Pantothenate and CoA biosynthesis	KEGG PATHWAY	9/2085	51/33423	0.00394925	0.0397558	Metabolism	Metabolism of cofactors and vitamins
15	map04614	Renin-angiotensin system	KEGG PATHWAY	15/2085	112/33423	0.00411603	0.0400981	Organismal Systems	Endocrine system
20	map00410	beta-Alanine metabolism	KEGG PATHWAY	20/2085	173/33423	0.00579106	0.0546532	Metabolism	Metabolism of other amino acids
29	map00020	Citrate cycle (TCA cycle)	KEGG PATHWAY	29/2085	285/33423	0.00672668	0.0597487	Metabolism	Carbohydrate metabolism
6	map00232	Caffeine metabolism	KEGG PATHWAY	6/2085	28/33423	0.00671192	0.0614242	Metabolism	Biosynthesis of other secondary metabolites
82	map04141	Protein processing in endoplasmic reticulum	KEGG PATHWAY	82/2085	1000/33423	0.00712047	0.0614395	Genetic Information Processing	Folding, sorting and degradation
14	map00830	Retinol metabolism	KEGG PATHWAY	14/2085	113/33423	0.0107241	0.0899634	Metabolism	Metabolism of cofactors and vitamins
23	map04974	Protein digestion and absorption	KEGG PATHWAY	23/2085	225/33423	0.0138514	0.113057	Organismal Systems	Digestive system
26	map00620	Pyruvate metabolism	KEGG PATHWAY	26/2085	266/33423	0.0159334	0.126629	Metabolism	Carbohydrate metabolism
29	map03050	Proteasome	KEGG PATHWAY	29/2085	306/33423	0.0168132	0.130195	Genetic Information Processing	Folding, sorting and degradation
36	map00010	Glycolysis / Gluconeogenesis	KEGG PATHWAY	36/2085	399/33423	0.0172726	0.130408	Metabolism	Carbohydrate metabolism
17	map03060	Protein export	KEGG PATHWAY	17/2085	160/33423	0.0223508	0.164633	Genetic Information Processing	Folding, sorting and degradation
12	map04640	Hematopoietic cell lineage	KEGG PATHWAY	12/2085	104/33423	0.0286488	0.201208	Organismal Systems	Immune system
11	map00590	Arachidonic acid metabolism	KEGG PATHWAY	11/2085	92/33423	0.0279904	0.201264	Metabolism	Lipid metabolism
10	map00140	Steroid hormone biosynthesis	KEGG PATHWAY	10/2085	83/33423	0.0335496	0.230272	Metabolism	Lipid metabolism
24	map04972	Pancreatic secretion	KEGG PATHWAY	24/2085	260/33423	0.0360247	0.23651	Organismal Systems	Digestive system
17	map00500	Starch and sucrose metabolism	KEGG PATHWAY	17/2085	169/33423	0.035429	0.237768	Metabolism	Carbohydrate metabolism
15	map00380	Tryptophan metabolism	KEGG PATHWAY	15/2085	147/33423	0.0414705	0.26647	Metabolism	Amino acid metabolism
15	map04973	Carbohydrate digestion and absorption	KEGG PATHWAY	15/2085	148/33423	0.0435972	0.274299	Organismal Systems	Digestive system
11	map00670	One carbon pool by folate	KEGG PATHWAY	11/2085	101/33423	0.0501739	0.297108	Metabolism	Metabolism of cofactors and vitamins
7	map00730	Thiamine metabolism	KEGG PATHWAY	7/2085	54/33423	0.0496077	0.29963	Metabolism	Metabolism of cofactors and vitamins
15	map04080	Neuroactive ligand-receptor interaction	KEGG PATHWAY	15/2085	153/33423	0.0553937	0.321709	Environmental Information Processing	Signaling molecules and interaction
12	map00650	Butanoate metabolism	KEGG PATHWAY	12/2085	116/33423	0.0582591	0.331967	Metabolism	Carbohydrate metabolism
1	map00472	D-Arginine and D-ornithine metabolism	KEGG PATHWAY	1/2085	1/33423	0.0623822	0.348878	Metabolism	Metabolism of other amino acids
36	map04212	Longevity regulating pathway - worm	KEGG PATHWAY	36/2085	443/33423	0.0640877	0.3519	Organismal Systems	Aging
9	map00511	Other glycan degradation	KEGG PATHWAY	9/2085	82/33423	0.0691691	0.373019	Metabolism	Glycan biosynthesis and metabolism
20	map00250	Alanine, aspartate and glutamate metabolism	KEGG PATHWAY	20/2085	225/33423	0.0707478	0.374839	Metabolism	Amino acid metabolism
3	map00290	Valine, leucine and isoleucine biosynthesis	KEGG PATHWAY	3/2085	16/33423	0.0738285	0.384417	Metabolism	Amino acid metabolism
11	map04978	Mineral absorption	KEGG PATHWAY	11/2085	111/33423	0.0860857	0.440642	Organismal Systems	Digestive system
54	map00230	Purine metabolism	KEGG PATHWAY	54/2085	718/33423	0.0897148	0.451565	Metabolism	Nucleotide metabolism
15	map00640	Propanoate metabolism	KEGG PATHWAY	15/2085	165/33423	0.0921397	0.456167	Metabolism	Carbohydrate metabolism
12	map04966	Collecting duct acid secretion	KEGG PATHWAY	12/2085	129/33423	0.107925	0.501438	Organismal Systems	Excretory system
15	map00860	Porphyrin and chlorophyll metabolism	KEGG PATHWAY	15/2085	169/33423	0.107153	0.505628	Metabolism	Metabolism of cofactors and vitamins
22	map00520	Amino sugar and nucleotide sugar metabolism	KEGG PATHWAY	22/2085	265/33423	0.105709	0.506731	Metabolism	Carbohydrate metabolism
19	map00630	Glyoxylate and dicarboxylate metabolism	KEGG PATHWAY	19/2085	223/33423	0.104637	0.509681	Metabolism	Carbohydrate metabolism
29	map04261	Adrenergic signaling in cardiomyocytes	KEGG PATHWAY	29/2085	366/33423	0.111437	0.50991	Organismal Systems	Circulatory system
21	map00071	Fatty acid degradation	KEGG PATHWAY	21/2085	255/33423	0.118634	0.534739	Metabolism	Lipid metabolism
3	map00120	Primary bile acid biosynthesis	KEGG PATHWAY	3/2085	21/33423	0.139812	0.611932	Metabolism	Lipid metabolism
7	map00340	Histidine metabolism	KEGG PATHWAY	7/2085	69/33423	0.137894	0.61241	Metabolism	Amino acid metabolism
10	map00220	Arginine biosynthesis	KEGG PATHWAY	10/2085	109/33423	0.142586	0.615155	Metabolism	Amino acid metabolism
2	map00601	Glycosphingolipid biosynthesis - lacto and neolacto series	KEGG PATHWAY	2/2085	11/33423	0.147277	0.626447	Metabolism	Glycan biosynthesis and metabolism
7	map04710	Circadian rhythm	KEGG PATHWAY	7/2085	78/33423	0.212951	0.893211	Organismal Systems	Environmental adaptation
2	map00785	Lipoic acid metabolism	KEGG PATHWAY	2/2085	14/33423	0.21611	0.894044	Metabolism	Metabolism of cofactors and vitamins
17	map04612	Antigen processing and presentation	KEGG PATHWAY	17/2085	223/33423	0.229971	0.938532	Organismal Systems	Immune system
3	map00603	Glycosphingolipid biosynthesis - globo and isoglobo series	KEGG PATHWAY	3/2085	27/33423	0.235774	0.949381	Metabolism	Glycan biosynthesis and metabolism
1	map03022	Basal transcription factors	KEGG PATHWAY	1/2085	170/33423	0.999983	0.999983	Genetic Information Processing	Transcription
43	map04145	Phagosome	KEGG PATHWAY	43/2085	644/33423	0.343748	1	Cellular Processes	Transport and catabolism
39	map04530	Tight junction	KEGG PATHWAY	39/2085	611/33423	0.464712	1	Cellular Processes	Cellular community - eukaryotes
31	map04210	Apoptosis	KEGG PATHWAY	31/2085	528/33423	0.663208	1	Cellular Processes	Cell growth and death
30	map04140	Autophagy - animal	KEGG PATHWAY	30/2085	531/33423	0.739228	1	Cellular Processes	Transport and catabolism
9	map04115	p53 signaling pathway	KEGG PATHWAY	9/2085	171/33423	0.746123	1	Cellular Processes	Cell growth and death
20	map04520	Adherens junction	KEGG PATHWAY	20/2085	368/33423	0.769032	1	Cellular Processes	Cellular community - eukaryotes
16	map04214	Apoptosis - fly	KEGG PATHWAY	16/2085	300/33423	0.775495	1	Cellular Processes	Cell growth and death
4	map04215	Apoptosis - multiple species	KEGG PATHWAY	4/2085	98/33423	0.867344	1	Cellular Processes	Cell growth and death
41	map04510	Focal adhesion	KEGG PATHWAY	41/2085	779/33423	0.889716	1	Cellular Processes	Cellular community - eukaryotes
11	map04540	Gap junction	KEGG PATHWAY	11/2085	261/33423	0.93847	1	Cellular Processes	Cellular community - eukaryotes
30	map04810	Regulation of actin cytoskeleton	KEGG PATHWAY	30/2085	631/33423	0.953987	1	Cellular Processes	Cell motility
16	map04114	Oocyte meiosis	KEGG PATHWAY	16/2085	390/33423	0.97445	1	Cellular Processes	Cell growth and death
9	map04550	Signaling pathways regulating pluripotency of stem cells	KEGG PATHWAY	9/2085	267/33423	0.987222	1	Cellular Processes	Cellular community - eukaryotes
32	map04144	Endocytosis	KEGG PATHWAY	32/2085	865/33423	0.999694	1	Cellular Processes	Transport and catabolism
11	map04110	Cell cycle	KEGG PATHWAY	11/2085	441/33423	0.999925	1	Cellular Processes	Cell growth and death
30	map04022	cGMP-PKG signaling pathway	KEGG PATHWAY	30/2085	451/33423	0.384597	1	Environmental Information Processing	Signal transduction
22	map04391	Hippo signaling pathway - fly	KEGG PATHWAY	22/2085	335/33423	0.433079	1	Environmental Information Processing	Signal transduction
33	map04152	AMPK signaling pathway	KEGG PATHWAY	33/2085	522/33423	0.494295	1	Environmental Information Processing	Signal transduction
21	map04020	Calcium signaling pathway	KEGG PATHWAY	21/2085	337/33423	0.534305	1	Environmental Information Processing	Signal transduction
27	map04013	MAPK signaling pathway - fly	KEGG PATHWAY	27/2085	435/33423	0.539355	1	Environmental Information Processing	Signal transduction
12	map04512	ECM-receptor interaction	KEGG PATHWAY	12/2085	198/33423	0.583258	1	Environmental Information Processing	Signaling molecules and interaction
25	map04390	Hippo signaling pathway	KEGG PATHWAY	25/2085	457/33423	0.779366	1	Environmental Information Processing	Signal transduction
7	map04341	Hedgehog signaling pathway - fly	KEGG PATHWAY	7/2085	143/33423	0.795238	1	Environmental Information Processing	Signal transduction
30	map04150	mTOR signaling pathway	KEGG PATHWAY	30/2085	559/33423	0.8278	1	Environmental Information Processing	Signal transduction
3	map04392	Hippo signaling pathway - multiple species	KEGG PATHWAY	3/2085	78/33423	0.872164	1	Environmental Information Processing	Signal transduction
9	map04370	VEGF signaling pathway	KEGG PATHWAY	9/2085	199/33423	0.878979	1	Environmental Information Processing	Signal transduction
21	map04071	Sphingolipid signaling pathway	KEGG PATHWAY	21/2085	421/33423	0.88138	1	Environmental Information Processing	Signal transduction
30	map04024	cAMP signaling pathway	KEGG PATHWAY	30/2085	593/33423	0.903539	1	Environmental Information Processing	Signal transduction
20	map04066	HIF-1 signaling pathway	KEGG PATHWAY	20/2085	414/33423	0.906139	1	Environmental Information Processing	Signal transduction
41	map04151	PI3K-Akt signaling pathway	KEGG PATHWAY	41/2085	790/33423	0.907292	1	Environmental Information Processing	Signal transduction
18	map04068	FoxO signaling pathway	KEGG PATHWAY	18/2085	392/33423	0.933432	1	Environmental Information Processing	Signal transduction
8	map04630	Jak-STAT signaling pathway	KEGG PATHWAY	8/2085	203/33423	0.942089	1	Environmental Information Processing	Signal transduction
11	map04668	TNF signaling pathway	KEGG PATHWAY	11/2085	272/33423	0.955814	1	Environmental Information Processing	Signal transduction
14	map04310	Wnt signaling pathway	KEGG PATHWAY	14/2085	339/33423	0.964517	1	Environmental Information Processing	Signal transduction
8	map04064	NF-kappa B signaling pathway	KEGG PATHWAY	8/2085	221/33423	0.96892	1	Environmental Information Processing	Signal transduction
15	map04070	Phosphatidylinositol signaling system	KEGG PATHWAY	15/2085	382/33423	0.982004	1	Environmental Information Processing	Signal transduction
22	map04010	MAPK signaling pathway	KEGG PATHWAY	22/2085	522/33423	0.982739	1	Environmental Information Processing	Signal transduction
19	map04014	Ras signaling pathway	KEGG PATHWAY	19/2085	469/33423	0.985312	1	Environmental Information Processing	Signal transduction
4	map04340	Hedgehog signaling pathway	KEGG PATHWAY	4/2085	150/33423	0.985968	1	Environmental Information Processing	Signal transduction
15	map04072	Phospholipase D signaling pathway	KEGG PATHWAY	15/2085	394/33423	0.987534	1	Environmental Information Processing	Signal transduction
3	map04514	Cell adhesion molecules (CAMs)	KEGG PATHWAY	3/2085	132/33423	0.990346	1	Environmental Information Processing	Signaling molecules and interaction
6	map02010	ABC transporters	KEGG PATHWAY	6/2085	214/33423	0.993006	1	Environmental Information Processing	Membrane transport
6	map04350	TGF-beta signaling pathway	KEGG PATHWAY	6/2085	218/33423	0.994119	1	Environmental Information Processing	Signal transduction
2	map04330	Notch signaling pathway	KEGG PATHWAY	2/2085	115/33423	0.994803	1	Environmental Information Processing	Signal transduction
23	map04015	Rap1 signaling pathway	KEGG PATHWAY	23/2085	588/33423	0.995169	1	Environmental Information Processing	Signal transduction
7	map04012	ErbB signaling pathway	KEGG PATHWAY	7/2085	249/33423	0.995671	1	Environmental Information Processing	Signal transduction
3	map03450	Non-homologous end-joining	KEGG PATHWAY	3/2085	55/33423	0.675201	1	Genetic Information Processing	Replication and repair
8	map03020	RNA polymerase	KEGG PATHWAY	8/2085	177/33423	0.868328	1	Genetic Information Processing	Transcription
4	map04130	SNARE interactions in vesicular transport	KEGG PATHWAY	4/2085	101/33423	0.882044	1	Genetic Information Processing	Folding, sorting and degradation
5	map03440	Homologous recombination	KEGG PATHWAY	5/2085	124/33423	0.892331	1	Genetic Information Processing	Replication and repair
8	map03030	DNA replication	KEGG PATHWAY	8/2085	188/33423	0.905845	1	Genetic Information Processing	Replication and repair
4	map03460	Fanconi anemia pathway	KEGG PATHWAY	4/2085	116/33423	0.936102	1	Genetic Information Processing	Replication and repair
50	map03013	RNA transport	KEGG PATHWAY	50/2085	992/33423	0.954084	1	Genetic Information Processing	Translation
4	map03430	Mismatch repair	KEGG PATHWAY	4/2085	126/33423	0.958418	1	Genetic Information Processing	Replication and repair
4	map03410	Base excision repair	KEGG PATHWAY	4/2085	127/33423	0.960199	1	Genetic Information Processing	Replication and repair
20	map03015	mRNA surveillance pathway	KEGG PATHWAY	20/2085	456/33423	0.965028	1	Genetic Information Processing	Translation
39	map03040	Spliceosome	KEGG PATHWAY	39/2085	835/33423	0.979123	1	Genetic Information Processing	Transcription
6	map03420	Nucleotide excision repair	KEGG PATHWAY	6/2085	211/33423	0.992043	1	Genetic Information Processing	Replication and repair
13	map03018	RNA degradation	KEGG PATHWAY	13/2085	382/33423	0.995367	1	Genetic Information Processing	Folding, sorting and degradation
10	map00970	Aminoacyl-tRNA biosynthesis	KEGG PATHWAY	10/2085	337/33423	0.997929	1	Genetic Information Processing	Translation
12	map03008	Ribosome biogenesis in eukaryotes	KEGG PATHWAY	12/2085	408/33423	0.999225	1	Genetic Information Processing	Translation
26	map04120	Ubiquitin mediated proteolysis	KEGG PATHWAY	26/2085	713/33423	0.999279	1	Genetic Information Processing	Folding, sorting and degradation
7	map00910	Nitrogen metabolism	KEGG PATHWAY	7/2085	84/33423	0.269692	1	Metabolism	Energy metabolism
3	map00440	Phosphonate and phosphinate metabolism	KEGG PATHWAY	3/2085	29/33423	0.270004	1	Metabolism	Metabolism of other amino acids
3	map00604	Glycosphingolipid biosynthesis - ganglio series	KEGG PATHWAY	3/2085	32/33423	0.322167	1	Metabolism	Glycan biosynthesis and metabolism
18	map00270	Cysteine and methionine metabolism	KEGG PATHWAY	18/2085	255/33423	0.328267	1	Metabolism	Amino acid metabolism
4	map00130	Ubiquinone and other terpenoid-quinone biosynthesis	KEGG PATHWAY	4/2085	48/33423	0.351371	1	Metabolism	Metabolism of cofactors and vitamins
1	map00533	Glycosaminoglycan biosynthesis - keratan sulfate	KEGG PATHWAY	1/2085	7/33423	0.362966	1	Metabolism	Glycan biosynthesis and metabolism
5	map00531	Glycosaminoglycan degradation	KEGG PATHWAY	5/2085	64/33423	0.369561	1	Metabolism	Glycan biosynthesis and metabolism
13	map00510	N-Glycan biosynthesis	KEGG PATHWAY	13/2085	185/33423	0.369749	1	Metabolism	Glycan biosynthesis and metabolism
2	map00750	Vitamin B6 metabolism	KEGG PATHWAY	2/2085	22/33423	0.402782	1	Metabolism	Metabolism of cofactors and vitamins
2	map00532	Glycosaminoglycan biosynthesis - chondroitin sulfate / dermatan sulfate	KEGG PATHWAY	2/2085	23/33423	0.424926	1	Metabolism	Glycan biosynthesis and metabolism
10	map00600	Sphingolipid metabolism	KEGG PATHWAY	10/2085	151/33423	0.469573	1	Metabolism	Lipid metabolism
1	map00300	Lysine biosynthesis	KEGG PATHWAY	1/2085	10/33423	0.474927	1	Metabolism	Amino acid metabolism
5	map00760	Nicotinate and nicotinamide metabolism	KEGG PATHWAY	5/2085	74/33423	0.493646	1	Metabolism	Metabolism of cofactors and vitamins
22	map00564	Glycerophospholipid metabolism	KEGG PATHWAY	22/2085	350/33423	0.516879	1	Metabolism	Lipid metabolism
4	map00450	Selenocompound metabolism	KEGG PATHWAY	4/2085	61/33423	0.533055	1	Metabolism	Metabolism of other amino acids
5	map00360	Phenylalanine metabolism	KEGG PATHWAY	5/2085	79/33423	0.552341	1	Metabolism	Amino acid metabolism
4	map00920	Sulfur metabolism	KEGG PATHWAY	4/2085	64/33423	0.571509	1	Metabolism	Energy metabolism
2	map00740	Riboflavin metabolism	KEGG PATHWAY	2/2085	31/33423	0.584322	1	Metabolism	Metabolism of cofactors and vitamins
6	map00350	Tyrosine metabolism	KEGG PATHWAY	6/2085	104/33423	0.636521	1	Metabolism	Amino acid metabolism
6	map00062	Fatty acid elongation	KEGG PATHWAY	6/2085	105/33423	0.645749	1	Metabolism	Lipid metabolism
2	map00072	Synthesis and degradation of ketone bodies	KEGG PATHWAY	2/2085	37/33423	0.680827	1	Metabolism	Lipid metabolism
15	map00562	Inositol phosphate metabolism	KEGG PATHWAY	15/2085	267/33423	0.699026	1	Metabolism	Carbohydrate metabolism
2	map00534	Glycosaminoglycan biosynthesis - heparan sulfate / heparin	KEGG PATHWAY	2/2085	39/33423	0.708647	1	Metabolism	Glycan biosynthesis and metabolism
5	map00061	Fatty acid biosynthesis	KEGG PATHWAY	5/2085	100/33423	0.754842	1	Metabolism	Lipid metabolism
26	map00240	Pyrimidine metabolism	KEGG PATHWAY	26/2085	472/33423	0.771707	1	Metabolism	Nucleotide metabolism
4	map00563	Glycosylphosphatidylinositol (GPI)-anchor biosynthesis	KEGG PATHWAY	4/2085	88/33423	0.806556	1	Metabolism	Glycan biosynthesis and metabolism
1	map00471	D-Glutamine and D-glutamate metabolism	KEGG PATHWAY	1/2085	28/33423	0.835413	1	Metabolism	Metabolism of other amino acids
1	map00591	Linoleic acid metabolism	KEGG PATHWAY	1/2085	37/33423	0.907874	1	Metabolism	Lipid metabolism
1	map00512	Mucin type O-glycan biosynthesis	KEGG PATHWAY	1/2085	39/33423	0.919022	1	Metabolism	Glycan biosynthesis and metabolism
5	map01040	Biosynthesis of unsaturated fatty acids	KEGG PATHWAY	5/2085	135/33423	0.92889	1	Metabolism	Lipid metabolism
1	map00514	Other types of O-glycan biosynthesis	KEGG PATHWAY	1/2085	46/33423	0.948442	1	Metabolism	Glycan biosynthesis and metabolism
4	map00900	Terpenoid backbone biosynthesis	KEGG PATHWAY	4/2085	122/33423	0.950531	1	Metabolism	Metabolism of terpenoids and polyketides
1	map00400	Phenylalanine, tyrosine and tryptophan biosynthesis	KEGG PATHWAY	1/2085	54/33423	0.969228	1	Metabolism	Amino acid metabolism
1	map00592	alpha-Linolenic acid metabolism	KEGG PATHWAY	1/2085	58/33423	0.976228	1	Metabolism	Lipid metabolism
2	map00565	Ether lipid metabolism	KEGG PATHWAY	2/2085	89/33423	0.977708	1	Metabolism	Lipid metabolism
21	map00310	Lysine degradation	KEGG PATHWAY	21/2085	498/33423	0.980546	1	Metabolism	Amino acid metabolism
26	map04213	Longevity regulating pathway - multiple species	KEGG PATHWAY	26/2085	362/33423	0.255882	1	Organismal Systems	Aging
8	map04622	RIG-I-like receptor signaling pathway	KEGG PATHWAY	8/2085	102/33423	0.304097	1	Organismal Systems	Immune system
14	map04970	Salivary secretion	KEGG PATHWAY	14/2085	199/33423	0.36049	1	Organismal Systems	Digestive system
22	map04721	Synaptic vesicle cycle	KEGG PATHWAY	22/2085	332/33423	0.416254	1	Organismal Systems	Nervous system
7	map04964	Proximal tubule bicarbonate reclamation	KEGG PATHWAY	7/2085	101/33423	0.443438	1	Organismal Systems	Excretory system
7	map04320	Dorso-ventral axis formation	KEGG PATHWAY	7/2085	103/33423	0.463934	1	Organismal Systems	Development
15	map04624	Toll and Imd signaling pathway	KEGG PATHWAY	15/2085	232/33423	0.481277	1	Organismal Systems	Immune system
12	map04962	Vasopressin-regulated water reabsorption	KEGG PATHWAY	12/2085	187/33423	0.502376	1	Organismal Systems	Excretory system
22	map04922	Glucagon signaling pathway	KEGG PATHWAY	22/2085	351/33423	0.522392	1	Organismal Systems	Endocrine system
20	map03320	PPAR signaling pathway	KEGG PATHWAY	20/2085	323/33423	0.54673	1	Organismal Systems	Endocrine system
10	map04923	Regulation of lipolysis in adipocytes	KEGG PATHWAY	10/2085	169/33423	0.614164	1	Organismal Systems	Endocrine system
12	map04918	Thyroid hormone synthesis	KEGG PATHWAY	12/2085	207/33423	0.644941	1	Organismal Systems	Endocrine system
5	map04975	Fat digestion and absorption	KEGG PATHWAY	5/2085	88/33423	0.648685	1	Organismal Systems	Digestive system
10	map04911	Insulin secretion	KEGG PATHWAY	10/2085	175/33423	0.657787	1	Organismal Systems	Endocrine system
2	map04744	Phototransduction	KEGG PATHWAY	2/2085	36/33423	0.66612	1	Organismal Systems	Sensory system
10	map04745	Phototransduction - fly	KEGG PATHWAY	10/2085	180/33423	0.691906	1	Organismal Systems	Sensory system
4	map04610	Complement and coagulation cascades	KEGG PATHWAY	4/2085	75/33423	0.695817	1	Organismal Systems	Immune system
11	map04727	GABAergic synapse	KEGG PATHWAY	11/2085	199/33423	0.702927	1	Organismal Systems	Nervous system
23	map04670	Leukocyte transendothelial migration	KEGG PATHWAY	23/2085	406/33423	0.713625	1	Organismal Systems	Immune system
9	map04960	Aldosterone-regulated sodium reabsorption	KEGG PATHWAY	9/2085	167/33423	0.720863	1	Organismal Systems	Excretory system
11	map04920	Adipocytokine signaling pathway	KEGG PATHWAY	11/2085	203/33423	0.727017	1	Organismal Systems	Endocrine system
25	map04611	Platelet activation	KEGG PATHWAY	25/2085	452/33423	0.76134	1	Organismal Systems	Immune system
8	map04623	Cytosolic DNA-sensing pathway	KEGG PATHWAY	8/2085	158/33423	0.775825	1	Organismal Systems	Immune system
9	map04961	Endocrine and other factor-regulated calcium reabsorption	KEGG PATHWAY	9/2085	178/33423	0.786438	1	Organismal Systems	Excretory system
8	map04971	Gastric acid secretion	KEGG PATHWAY	8/2085	161/33423	0.79301	1	Organismal Systems	Digestive system
22	map04921	Oxytocin signaling pathway	KEGG PATHWAY	22/2085	417/33423	0.820149	1	Organismal Systems	Endocrine system
20	map04915	Estrogen signaling pathway	KEGG PATHWAY	20/2085	383/33423	0.823918	1	Organismal Systems	Endocrine system
17	map04211	Longevity regulating pathway	KEGG PATHWAY	17/2085	336/33423	0.844624	1	Organismal Systems	Aging
19	map04360	Axon guidance	KEGG PATHWAY	19/2085	376/33423	0.857377	1	Organismal Systems	Development
13	map04660	T cell receptor signaling pathway	KEGG PATHWAY	13/2085	268/33423	0.859448	1	Organismal Systems	Immune system
8	map04657	IL-17 signaling pathway	KEGG PATHWAY	8/2085	181/33423	0.883191	1	Organismal Systems	Immune system
7	map04924	Renin secretion	KEGG PATHWAY	7/2085	164/33423	0.892024	1	Organismal Systems	Endocrine system
4	map04740	Olfactory transduction	KEGG PATHWAY	4/2085	104/33423	0.895306	1	Organismal Systems	Sensory system
10	map04976	Bile secretion	KEGG PATHWAY	10/2085	229/33423	0.911321	1	Organismal Systems	Digestive system
10	map04662	B cell receptor signaling pathway	KEGG PATHWAY	10/2085	229/33423	0.911321	1	Organismal Systems	Immune system
6	map04730	Long-term depression	KEGG PATHWAY	6/2085	150/33423	0.911931	1	Organismal Systems	Nervous system
8	map04925	Aldosterone synthesis and secretion	KEGG PATHWAY	8/2085	191/33423	0.914348	1	Organismal Systems	Endocrine system
13	map04270	Vascular smooth muscle contraction	KEGG PATHWAY	13/2085	289/33423	0.917227	1	Organismal Systems	Circulatory system
9	map04917	Prolactin signaling pathway	KEGG PATHWAY	9/2085	214/33423	0.92257	1	Organismal Systems	Endocrine system
1	map04742	Taste transduction	KEGG PATHWAY	1/2085	40/33423	0.92408	1	Organismal Systems	Sensory system
9	map04659	Th17 cell differentiation	KEGG PATHWAY	9/2085	215/33423	0.924925	1	Organismal Systems	Immune system
13	map04728	Dopaminergic synapse	KEGG PATHWAY	13/2085	296/33423	0.931401	1	Organismal Systems	Nervous system
10	map04725	Cholinergic synapse	KEGG PATHWAY	10/2085	238/33423	0.932047	1	Organismal Systems	Nervous system
2	map04977	Vitamin digestion and absorption	KEGG PATHWAY	2/2085	69/33423	0.934537	1	Organismal Systems	Digestive system
9	map04620	Toll-like receptor signaling pathway	KEGG PATHWAY	9/2085	220/33423	0.935795	1	Organismal Systems	Immune system
12	map04380	Osteoclast differentiation	KEGG PATHWAY	12/2085	280/33423	0.937486	1	Organismal Systems	Development
16	map04621	NOD-like receptor signaling pathway	KEGG PATHWAY	16/2085	357/33423	0.937776	1	Organismal Systems	Immune system
29	map04910	Insulin signaling pathway	KEGG PATHWAY	29/2085	598/33423	0.937891	1	Organismal Systems	Endocrine system
5	map04658	Th1 and Th2 cell differentiation	KEGG PATHWAY	5/2085	140/33423	0.941501	1	Organismal Systems	Immune system
20	map04722	Neurotrophin signaling pathway	KEGG PATHWAY	20/2085	435/33423	0.941644	1	Organismal Systems	Nervous system
7	map04713	Circadian entrainment	KEGG PATHWAY	7/2085	185/33423	0.94703	1	Organismal Systems	Environmental adaptation
9	map04912	GnRH signaling pathway	KEGG PATHWAY	9/2085	232/33423	0.956457	1	Organismal Systems	Endocrine system
23	map04919	Thyroid hormone signaling pathway	KEGG PATHWAY	23/2085	510/33423	0.962404	1	Organismal Systems	Endocrine system
5	map04726	Serotonergic synapse	KEGG PATHWAY	5/2085	156/33423	0.969443	1	Organismal Systems	Nervous system
8	map04750	Inflammatory mediator regulation of TRP channels	KEGG PATHWAY	8/2085	231/33423	0.978366	1	Organismal Systems	Sensory system
6	map04720	Long-term potentiation	KEGG PATHWAY	6/2085	192/33423	0.982354	1	Organismal Systems	Nervous system
18	map04062	Chemokine signaling pathway	KEGG PATHWAY	18/2085	444/33423	0.98301	1	Organismal Systems	Immune system
6	map04724	Glutamatergic synapse	KEGG PATHWAY	6/2085	195/33423	0.984401	1	Organismal Systems	Nervous system
5	map04664	Fc epsilon RI signaling pathway	KEGG PATHWAY	5/2085	180/33423	0.989141	1	Organismal Systems	Immune system
6	map04916	Melanogenesis	KEGG PATHWAY	6/2085	205/33423	0.989727	1	Organismal Systems	Endocrine system
5	map04650	Natural killer cell mediated cytotoxicity	KEGG PATHWAY	5/2085	200/33423	0.995619	1	Organismal Systems	Immune system
9	map04666	Fc gamma R-mediated phagocytosis	KEGG PATHWAY	9/2085	309/33423	0.997481	1	Organismal Systems	Immune system
7	map04914	Progesterone-mediated oocyte maturation	KEGG PATHWAY	7/2085	268/33423	0.998089	1	Organismal Systems	Endocrine system

[truncated: 14 more sheets: SI_6_UP, SI_6_DOWN, SI_7_UP, SI_7_DOWN, SI_8_UP, SI_8_DOWN, SI_9_UP, SI_9_DOWN, SI_10_UP, SI_10_DOWN, SI_11_UP, SI_11_DOWN, SI_12_UP, SI_12_DOWN]
