# Supplementary material for: Transcriptomic and Metabolomic Data Reveal the Key Metabolic Pathways Affecting Streltzoviella insularis (Staudinger) (Lepidoptera: Cossidae) Larvae During Overwintering
Source: Front Physiol. 2021 Jun 18;12:655059. doi: 10.3389/fphys.2021.655059 (PMC8250450; doi:10.3389/fphys.2021.655059)
Supplement: Supplementary Table 3 — The enriched KEGG metabolic pathway of profile 25. [file Table_3.XLS]

## Sheet: KEGG富集分析统计表
Num	Pathway id	Description	Database	Ratio_in_study	Ratio_in_pop	Pvalue_uncorrected	Pvalue_corrected	First Category	Second Category
1	map04659	Th17 cell differentiation	KEGG PATHWAY	1/264	215/33423	0.819221	0.984906	Organismal Systems	Immune system
1	map04725	Cholinergic synapse	KEGG PATHWAY	1/264	238/33423	0.849549	0.988062	Organismal Systems	Nervous system
1	map04912	GnRH signaling pathway	KEGG PATHWAY	1/264	232/33423	0.842164	0.990237	Organismal Systems	Endocrine system
1	map04750	Inflammatory mediator regulation of TRP channels	KEGG PATHWAY	1/264	231/33423	0.840899	0.994212	Organismal Systems	Sensory system
1	map04972	Pancreatic secretion	KEGG PATHWAY	1/264	260/33423	0.873801	0.994645	Organismal Systems	Digestive system
2	map04915	Estrogen signaling pathway	KEGG PATHWAY	2/264	383/33423	0.807471	0.998837	Organismal Systems	Endocrine system
3	map04640	Hematopoietic cell lineage	KEGG PATHWAY	3/264	104/33423	0.049592	1	Organismal Systems	Immune system
4	map04624	Toll and Imd signaling pathway	KEGG PATHWAY	4/264	232/33423	0.112554	1	Organismal Systems	Immune system
6	map04212	Longevity regulating pathway - worm	KEGG PATHWAY	6/264	443/33423	0.140151	1	Organismal Systems	Aging
3	map04923	Regulation of lipolysis in adipocytes	KEGG PATHWAY	3/264	169/33423	0.149973	1	Organismal Systems	Endocrine system
5	map04360	Axon guidance	KEGG PATHWAY	5/264	376/33423	0.178046	1	Organismal Systems	Development
2	map04320	Dorso-ventral axis formation	KEGG PATHWAY	2/264	103/33423	0.195716	1	Organismal Systems	Development
4	map04270	Vascular smooth muscle contraction	KEGG PATHWAY	4/264	289/33423	0.195935	1	Organismal Systems	Circulatory system
2	map04614	Renin-angiotensin system	KEGG PATHWAY	2/264	112/33423	0.221664	1	Organismal Systems	Endocrine system
2	map04973	Carbohydrate digestion and absorption	KEGG PATHWAY	2/264	148/33423	0.326518	1	Organismal Systems	Digestive system
2	map04730	Long-term depression	KEGG PATHWAY	2/264	150/33423	0.332286	1	Organismal Systems	Nervous system
6	map04910	Insulin signaling pathway	KEGG PATHWAY	6/264	598/33423	0.334994	1	Organismal Systems	Endocrine system
3	map04660	T cell receptor signaling pathway	KEGG PATHWAY	3/264	268/33423	0.355162	1	Organismal Systems	Immune system
2	map04924	Renin secretion	KEGG PATHWAY	2/264	164/33423	0.372211	1	Organismal Systems	Endocrine system
2	map04960	Aldosterone-regulated sodium reabsorption	KEGG PATHWAY	2/264	167/33423	0.380647	1	Organismal Systems	Excretory system
3	map04380	Osteoclast differentiation	KEGG PATHWAY	3/264	280/33423	0.380862	1	Organismal Systems	Development
2	map04664	Fc epsilon RI signaling pathway	KEGG PATHWAY	2/264	180/33423	0.41662	1	Organismal Systems	Immune system
2	map04713	Circadian entrainment	KEGG PATHWAY	2/264	185/33423	0.430177	1	Organismal Systems	Environmental adaptation
2	map04925	Aldosterone synthesis and secretion	KEGG PATHWAY	2/264	191/33423	0.446223	1	Organismal Systems	Endocrine system
4	map04722	Neurotrophin signaling pathway	KEGG PATHWAY	4/264	435/33423	0.450475	1	Organismal Systems	Nervous system
2	map04970	Salivary secretion	KEGG PATHWAY	2/264	199/33423	0.467221	1	Organismal Systems	Digestive system
2	map04650	Natural killer cell mediated cytotoxicity	KEGG PATHWAY	2/264	200/33423	0.469812	1	Organismal Systems	Immune system
3	map03320	PPAR signaling pathway	KEGG PATHWAY	3/264	323/33423	0.470503	1	Organismal Systems	Endocrine system
1	map04975	Fat digestion and absorption	KEGG PATHWAY	1/264	88/33423	0.5028	1	Organismal Systems	Digestive system
2	map04917	Prolactin signaling pathway	KEGG PATHWAY	2/264	214/33423	0.505286	1	Organismal Systems	Endocrine system
2	map04620	Toll-like receptor signaling pathway	KEGG PATHWAY	2/264	220/33423	0.520013	1	Organismal Systems	Immune system
2	map04974	Protein digestion and absorption	KEGG PATHWAY	2/264	225/33423	0.532061	1	Organismal Systems	Digestive system
2	map04662	B cell receptor signaling pathway	KEGG PATHWAY	2/264	229/33423	0.541551	1	Organismal Systems	Immune system
2	map04976	Bile secretion	KEGG PATHWAY	2/264	229/33423	0.541551	1	Organismal Systems	Digestive system
3	map04213	Longevity regulating pathway - multiple species	KEGG PATHWAY	3/264	362/33423	0.546461	1	Organismal Systems	Aging
1	map04740	Olfactory transduction	KEGG PATHWAY	1/264	104/33423	0.562207	1	Organismal Systems	Sensory system
4	map04919	Thyroid hormone signaling pathway	KEGG PATHWAY	4/264	510/33423	0.574372	1	Organismal Systems	Endocrine system
2	map04914	Progesterone-mediated oocyte maturation	KEGG PATHWAY	2/264	268/33423	0.626974	1	Organismal Systems	Endocrine system
1	map04966	Collecting duct acid secretion	KEGG PATHWAY	1/264	129/33423	0.641188	1	Organismal Systems	Excretory system
3	map04062	Chemokine signaling pathway	KEGG PATHWAY	3/264	444/33423	0.68341	1	Organismal Systems	Immune system
3	map04611	Platelet activation	KEGG PATHWAY	3/264	452/33423	0.694979	1	Organismal Systems	Immune system
2	map04666	Fc gamma R-mediated phagocytosis	KEGG PATHWAY	2/264	309/33423	0.70295	1	Organismal Systems	Immune system
1	map04971	Gastric acid secretion	KEGG PATHWAY	1/264	161/33423	0.721914	1	Organismal Systems	Digestive system
2	map04211	Longevity regulating pathway	KEGG PATHWAY	2/264	336/33423	0.745647	1	Organismal Systems	Aging
1	map04911	Insulin secretion	KEGG PATHWAY	1/264	175/33423	0.751275	1	Organismal Systems	Endocrine system
1	map04745	Phototransduction - fly	KEGG PATHWAY	1/264	180/33423	0.760995	1	Organismal Systems	Sensory system
1	map04657	IL-17 signaling pathway	KEGG PATHWAY	1/264	181/33423	0.762893	1	Organismal Systems	Immune system
1	map04962	Vasopressin-regulated water reabsorption	KEGG PATHWAY	1/264	187/33423	0.77397	1	Organismal Systems	Excretory system
2	map04621	NOD-like receptor signaling pathway	KEGG PATHWAY	2/264	357/33423	0.775129	1	Organismal Systems	Immune system
1	map04724	Glutamatergic synapse	KEGG PATHWAY	1/264	195/33423	0.787942	1	Organismal Systems	Nervous system
1	map04920	Adipocytokine signaling pathway	KEGG PATHWAY	1/264	203/33423	0.801053	1	Organismal Systems	Endocrine system
1	map04260	Cardiac muscle contraction	KEGG PATHWAY	1/264	328/33423	0.926754	1	Organismal Systems	Circulatory system
1	map04721	Synaptic vesicle cycle	KEGG PATHWAY	1/264	332/33423	0.929064	1	Organismal Systems	Nervous system
1	map04261	Adrenergic signaling in cardiomyocytes	KEGG PATHWAY	1/264	366/33423	0.945983	1	Organismal Systems	Circulatory system
1	map04670	Leukocyte transendothelial migration	KEGG PATHWAY	1/264	406/33423	0.960811	1	Organismal Systems	Immune system
1	map04921	Oxytocin signaling pathway	KEGG PATHWAY	1/264	417/33423	0.964124	1	Organismal Systems	Endocrine system
1	map00520	Amino sugar and nucleotide sugar metabolism	KEGG PATHWAY	1/264	265/33423	0.878745	0.989744	Metabolism	Carbohydrate metabolism
1	map00071	Fatty acid degradation	KEGG PATHWAY	1/264	255/33423	0.868656	0.999421	Metabolism	Lipid metabolism
2	map00232	Caffeine metabolism	KEGG PATHWAY	2/264	28/33423	0.0205249	1	Metabolism	Biosynthesis of other secondary metabolites
6	map00564	Glycerophospholipid metabolism	KEGG PATHWAY	6/264	350/33423	0.0603168	1	Metabolism	Lipid metabolism
4	map00561	Glycerolipid metabolism	KEGG PATHWAY	4/264	228/33423	0.107425	1	Metabolism	Lipid metabolism
3	map00983	Drug metabolism - other enzymes	KEGG PATHWAY	3/264	148/33423	0.112766	1	Metabolism	Xenobiotics biodegradation and metabolism
1	map00290	Valine, leucine and isoleucine biosynthesis	KEGG PATHWAY	1/264	16/33423	0.119187	1	Metabolism	Amino acid metabolism
1	map00532	Glycosaminoglycan biosynthesis - chondroitin sulfate / dermatan sulfate	KEGG PATHWAY	1/264	23/33423	0.166776	1	Metabolism	Glycan biosynthesis and metabolism
6	map00310	Lysine degradation	KEGG PATHWAY	6/264	498/33423	0.202677	1	Metabolism	Amino acid metabolism
1	map00534	Glycosaminoglycan biosynthesis - heparan sulfate / heparin	KEGG PATHWAY	1/264	39/33423	0.26615	1	Metabolism	Glycan biosynthesis and metabolism
2	map01040	Biosynthesis of unsaturated fatty acids	KEGG PATHWAY	2/264	135/33423	0.288764	1	Metabolism	Lipid metabolism
1	map00514	Other types of O-glycan biosynthesis	KEGG PATHWAY	1/264	46/33423	0.305826	1	Metabolism	Glycan biosynthesis and metabolism
1	map00430	Taurine and hypotaurine metabolism	KEGG PATHWAY	1/264	46/33423	0.305826	1	Metabolism	Metabolism of other amino acids
3	map00562	Inositol phosphate metabolism	KEGG PATHWAY	3/264	267/33423	0.353014	1	Metabolism	Carbohydrate metabolism
1	map00592	alpha-Linolenic acid metabolism	KEGG PATHWAY	1/264	58/33423	0.368931	1	Metabolism	Lipid metabolism
2	map00500	Starch and sucrose metabolism	KEGG PATHWAY	2/264	169/33423	0.386245	1	Metabolism	Carbohydrate metabolism
1	map00790	Folate biosynthesis	KEGG PATHWAY	1/264	71/33423	0.430861	1	Metabolism	Metabolism of cofactors and vitamins
1	map00981	Insect hormone biosynthesis	KEGG PATHWAY	1/264	73/33423	0.439836	1	Metabolism	Metabolism of terpenoids and polyketides
1	map00140	Steroid hormone biosynthesis	KEGG PATHWAY	1/264	83/33423	0.482637	1	Metabolism	Lipid metabolism
1	map00590	Arachidonic acid metabolism	KEGG PATHWAY	1/264	92/33423	0.518365	1	Metabolism	Lipid metabolism
1	map00062	Fatty acid elongation	KEGG PATHWAY	1/264	105/33423	0.565676	1	Metabolism	Lipid metabolism
1	map00220	Arginine biosynthesis	KEGG PATHWAY	1/264	109/33423	0.57928	1	Metabolism	Amino acid metabolism
1	map00830	Retinol metabolism	KEGG PATHWAY	1/264	113/33423	0.592459	1	Metabolism	Metabolism of cofactors and vitamins
1	map00053	Ascorbate and aldarate metabolism	KEGG PATHWAY	1/264	118/33423	0.608356	1	Metabolism	Carbohydrate metabolism
5	map00230	Purine metabolism	KEGG PATHWAY	5/264	718/33423	0.672219	1	Metabolism	Nucleotide metabolism
2	map00480	Glutathione metabolism	KEGG PATHWAY	2/264	299/33423	0.685692	1	Metabolism	Metabolism of other amino acids
1	map00982	Drug metabolism - cytochrome P450	KEGG PATHWAY	1/264	152/33423	0.701241	1	Metabolism	Xenobiotics biodegradation and metabolism
1	map00040	Pentose and glucuronate interconversions	KEGG PATHWAY	1/264	163/33423	0.726311	1	Metabolism	Carbohydrate metabolism
1	map00860	Porphyrin and chlorophyll metabolism	KEGG PATHWAY	1/264	169/33423	0.739091	1	Metabolism	Metabolism of cofactors and vitamins
1	map00980	Metabolism of xenobiotics by cytochrome P450	KEGG PATHWAY	1/264	176/33423	0.75325	1	Metabolism	Xenobiotics biodegradation and metabolism
1	map00260	Glycine, serine and threonine metabolism	KEGG PATHWAY	1/264	192/33423	0.782806	1	Metabolism	Amino acid metabolism
1	map00030	Pentose phosphate pathway	KEGG PATHWAY	1/264	197/33423	0.791298	1	Metabolism	Carbohydrate metabolism
1	map00240	Pyrimidine metabolism	KEGG PATHWAY	1/264	472/33423	0.976942	1	Metabolism	Nucleotide metabolism
2	map00190	Oxidative phosphorylation	KEGG PATHWAY	2/264	903/33423	0.994099	1	Metabolism	Energy metabolism
1	map03420	Nucleotide excision repair	KEGG PATHWAY	1/264	211/33423	0.813356	0.994619	Genetic Information Processing	Replication and repair
4	map03010	Ribosome	KEGG PATHWAY	4/264	1530/33423	0.998235	0.998235	Genetic Information Processing	Translation
8	map04120	Ubiquitin mediated proteolysis	KEGG PATHWAY	8/264	713/33423	0.204465	1	Genetic Information Processing	Folding, sorting and degradation
2	map03440	Homologous recombination	KEGG PATHWAY	2/264	124/33423	0.256628	1	Genetic Information Processing	Replication and repair
8	map03013	RNA transport	KEGG PATHWAY	8/264	992/33423	0.526115	1	Genetic Information Processing	Translation
1	map03460	Fanconi anemia pathway	KEGG PATHWAY	1/264	116/33423	0.602073	1	Genetic Information Processing	Replication and repair
1	map03430	Mismatch repair	KEGG PATHWAY	1/264	126/33423	0.632516	1	Genetic Information Processing	Replication and repair
1	map03410	Base excision repair	KEGG PATHWAY	1/264	127/33423	0.635429	1	Genetic Information Processing	Replication and repair
1	map03022	Basal transcription factors	KEGG PATHWAY	1/264	170/33423	0.741162	1	Genetic Information Processing	Transcription
1	map03030	DNA replication	KEGG PATHWAY	1/264	188/33423	0.775766	1	Genetic Information Processing	Replication and repair
2	map03018	RNA degradation	KEGG PATHWAY	2/264	382/33423	0.806308	1	Genetic Information Processing	Folding, sorting and degradation
1	map03050	Proteasome	KEGG PATHWAY	1/264	306/33423	0.912647	1	Genetic Information Processing	Folding, sorting and degradation
1	map03015	mRNA surveillance pathway	KEGG PATHWAY	1/264	456/33423	0.973776	1	Genetic Information Processing	Translation
2	map04141	Protein processing in endoplasmic reticulum	KEGG PATHWAY	2/264	1000/33423	0.997066	1	Genetic Information Processing	Folding, sorting and degradation
6	map04064	NF-kappa B signaling pathway	KEGG PATHWAY	6/264	221/33423	0.00848162	0.907533	Environmental Information Processing	Signal transduction
1	map04350	TGF-beta signaling pathway	KEGG PATHWAY	1/264	218/33423	0.823498	0.979048	Environmental Information Processing	Signal transduction
2	map04068	FoxO signaling pathway	KEGG PATHWAY	2/264	392/33423	0.817667	0.988592	Environmental Information Processing	Signal transduction
2	map04071	Sphingolipid signaling pathway	KEGG PATHWAY	2/264	421/33423	0.847316	0.99085	Environmental Information Processing	Signal transduction
2	map04390	Hippo signaling pathway	KEGG PATHWAY	2/264	457/33423	0.878014	0.994153	Environmental Information Processing	Signal transduction
7	map04070	Phosphatidylinositol signaling system	KEGG PATHWAY	7/264	382/33423	0.0329162	1	Environmental Information Processing	Signal transduction
4	map02010	ABC transporters	KEGG PATHWAY	4/264	214/33423	0.0903485	1	Environmental Information Processing	Membrane transport
3	map04341	Hedgehog signaling pathway - fly	KEGG PATHWAY	3/264	143/33423	0.104497	1	Environmental Information Processing	Signal transduction
4	map04012	ErbB signaling pathway	KEGG PATHWAY	4/264	249/33423	0.135513	1	Environmental Information Processing	Signal transduction
7	map04150	mTOR signaling pathway	KEGG PATHWAY	7/264	559/33423	0.155803	1	Environmental Information Processing	Signal transduction
4	map04668	TNF signaling pathway	KEGG PATHWAY	4/264	272/33423	0.169276	1	Environmental Information Processing	Signal transduction
5	map04072	Phospholipase D signaling pathway	KEGG PATHWAY	5/264	394/33423	0.202368	1	Environmental Information Processing	Signal transduction
3	map04630	Jak-STAT signaling pathway	KEGG PATHWAY	3/264	203/33423	0.216803	1	Environmental Information Processing	Signal transduction
2	map04060	Cytokine-cytokine receptor interaction	KEGG PATHWAY	2/264	114/33423	0.22747	1	Environmental Information Processing	Signaling molecules and interaction
6	map04015	Rap1 signaling pathway	KEGG PATHWAY	6/264	588/33423	0.321113	1	Environmental Information Processing	Signal transduction
5	map04010	MAPK signaling pathway	KEGG PATHWAY	5/264	522/33423	0.395476	1	Environmental Information Processing	Signal transduction
4	map04066	HIF-1 signaling pathway	KEGG PATHWAY	4/264	414/33423	0.413643	1	Environmental Information Processing	Signal transduction
4	map04013	MAPK signaling pathway - fly	KEGG PATHWAY	4/264	435/33423	0.450475	1	Environmental Information Processing	Signal transduction
2	map04512	ECM-receptor interaction	KEGG PATHWAY	2/264	198/33423	0.464622	1	Environmental Information Processing	Signaling molecules and interaction
3	map04310	Wnt signaling pathway	KEGG PATHWAY	3/264	339/33423	0.502398	1	Environmental Information Processing	Signal transduction
5	map04024	cAMP signaling pathway	KEGG PATHWAY	5/264	593/33423	0.504051	1	Environmental Information Processing	Signal transduction
1	map04514	Cell adhesion molecules (CAMs)	KEGG PATHWAY	1/264	132/33423	0.649656	1	Environmental Information Processing	Signaling molecules and interaction
3	map04022	cGMP-PKG signaling pathway	KEGG PATHWAY	3/264	451/33423	0.69355	1	Environmental Information Processing	Signal transduction
1	map04340	Hedgehog signaling pathway	KEGG PATHWAY	1/264	150/33423	0.696443	1	Environmental Information Processing	Signal transduction
1	map04080	Neuroactive ligand-receptor interaction	KEGG PATHWAY	1/264	153/33423	0.703612	1	Environmental Information Processing	Signaling molecules and interaction
3	map04014	Ras signaling pathway	KEGG PATHWAY	3/264	469/33423	0.7185	1	Environmental Information Processing	Signal transduction
5	map04151	PI3K-Akt signaling pathway	KEGG PATHWAY	5/264	790/33423	0.750174	1	Environmental Information Processing	Signal transduction
3	map04152	AMPK signaling pathway	KEGG PATHWAY	3/264	522/33423	0.782841	1	Environmental Information Processing	Signal transduction
1	map04370	VEGF signaling pathway	KEGG PATHWAY	1/264	199/33423	0.794602	1	Environmental Information Processing	Signal transduction
1	map04391	Hippo signaling pathway - fly	KEGG PATHWAY	1/264	335/33423	0.930748	1	Environmental Information Processing	Signal transduction
1	map04020	Calcium signaling pathway	KEGG PATHWAY	1/264	337/33423	0.931849	1	Environmental Information Processing	Signal transduction
2	map04114	Oocyte meiosis	KEGG PATHWAY	2/264	390/33423	0.815444	0.991506	Cellular Processes	Cell growth and death
4	map04215	Apoptosis - multiple species	KEGG PATHWAY	4/264	98/33423	0.00769568	1	Cellular Processes	Cell growth and death
6	map04550	Signaling pathways regulating pluripotency of stem cells	KEGG PATHWAY	6/264	267/33423	0.0198632	1	Cellular Processes	Cellular community - eukaryotes
7	map04146	Peroxisome	KEGG PATHWAY	7/264	410/33423	0.0452486	1	Cellular Processes	Transport and catabolism
8	map04810	Regulation of actin cytoskeleton	KEGG PATHWAY	8/264	631/33423	0.12888	1	Cellular Processes	Cell motility
4	map04214	Apoptosis - fly	KEGG PATHWAY	4/264	300/33423	0.213831	1	Cellular Processes	Cell growth and death
6	map04210	Apoptosis	KEGG PATHWAY	6/264	528/33423	0.24043	1	Cellular Processes	Cell growth and death
3	map04540	Gap junction	KEGG PATHWAY	3/264	261/33423	0.340105	1	Cellular Processes	Cellular community - eukaryotes
7	map04510	Focal adhesion	KEGG PATHWAY	7/264	779/33423	0.418644	1	Cellular Processes	Cellular community - eukaryotes
6	map04144	Endocytosis	KEGG PATHWAY	6/264	865/33423	0.681565	1	Cellular Processes	Transport and catabolism
1	map04115	p53 signaling pathway	KEGG PATHWAY	1/264	171/33423	0.743217	1	Cellular Processes	Cell growth and death
4	map04145	Phagosome	KEGG PATHWAY	4/264	644/33423	0.750813	1	Cellular Processes	Transport and catabolism
2	map04520	Adherens junction	KEGG PATHWAY	2/264	368/33423	0.789352	1	Cellular Processes	Cellular community - eukaryotes
3	map04140	Autophagy - animal	KEGG PATHWAY	3/264	531/33423	0.792473	1	Cellular Processes	Transport and catabolism
2	map04110	Cell cycle	KEGG PATHWAY	2/264	441/33423	0.865144	1	Cellular Processes	Cell growth and death
2	map04530	Tight junction	KEGG PATHWAY	2/264	611/33423	0.955215	1	Cellular Processes	Cellular community - eukaryotes
1	map04142	Lysosome	KEGG PATHWAY	1/264	617/33423	0.992836	1	Cellular Processes	Transport and catabolism
