# Supplementary material for: Transcriptomic and Metabolomic Data Reveal the Key Metabolic Pathways Affecting Streltzoviella insularis (Staudinger) (Lepidoptera: Cossidae) Larvae During Overwintering
Source: Front Physiol. 2021 Jun 18;12:655059. doi: 10.3389/fphys.2021.655059 (PMC8250450; doi:10.3389/fphys.2021.655059)
Supplement: Supplementary Table 4 — The enriched KEGG metabolic pathway of profile 27. [file Table_4.XLS]

## Sheet: KEGG富集分析统计表
Num	Pathway id	Description	Database	Ratio_in_study	Ratio_in_pop	Pvalue_uncorrected	Pvalue_corrected	First Category	Second Category
6	map04213	Longevity regulating pathway - multiple species	KEGG PATHWAY	6/152	362/33423	0.00640571	0.397154	Organismal Systems	Aging
2	map04320	Dorso-ventral axis formation	KEGG PATHWAY	2/152	103/33423	0.0801835	0.621422	Organismal Systems	Development
5	map04919	Thyroid hormone signaling pathway	KEGG PATHWAY	5/152	510/33423	0.0840388	0.625249	Organismal Systems	Endocrine system
2	map04658	Th1 and Th2 cell differentiation	KEGG PATHWAY	2/152	140/33423	0.133582	0.671521	Organismal Systems	Immune system
3	map04270	Vascular smooth muscle contraction	KEGG PATHWAY	3/152	289/33423	0.145132	0.674862	Organismal Systems	Circulatory system
3	map04660	T cell receptor signaling pathway	KEGG PATHWAY	3/152	268/33423	0.123527	0.675763	Organismal Systems	Immune system
2	map04960	Aldosterone-regulated sodium reabsorption	KEGG PATHWAY	2/152	167/33423	0.176306	0.69772	Organismal Systems	Excretory system
3	map03320	PPAR signaling pathway	KEGG PATHWAY	3/152	323/33423	0.182443	0.706966	Organismal Systems	Endocrine system
3	map04722	Neurotrophin signaling pathway	KEGG PATHWAY	3/152	435/33423	0.31738	0.728798	Organismal Systems	Nervous system
3	map04721	Synaptic vesicle cycle	KEGG PATHWAY	3/152	332/33423	0.192723	0.73156	Organismal Systems	Nervous system
1	map04975	Fat digestion and absorption	KEGG PATHWAY	1/152	88/33423	0.330779	0.732438	Organismal Systems	Digestive system
2	map04664	Fc epsilon RI signaling pathway	KEGG PATHWAY	2/152	180/33423	0.197575	0.734979	Organismal Systems	Immune system
2	map04624	Toll and Imd signaling pathway	KEGG PATHWAY	2/152	232/33423	0.284604	0.735226	Organismal Systems	Immune system
2	map04380	Osteoclast differentiation	KEGG PATHWAY	2/152	280/33423	0.36434	0.744696	Organismal Systems	Development
1	map04740	Olfactory transduction	KEGG PATHWAY	1/152	104/33423	0.377978	0.747914	Organismal Systems	Sensory system
2	map04917	Prolactin signaling pathway	KEGG PATHWAY	2/152	214/33423	0.25433	0.750878	Organismal Systems	Endocrine system
1	map04710	Circadian rhythm	KEGG PATHWAY	1/152	78/33423	0.29949	0.752771	Organismal Systems	Environmental adaptation
2	map04662	B cell receptor signaling pathway	KEGG PATHWAY	2/152	229/33423	0.279561	0.753599	Organismal Systems	Immune system
2	map04976	Bile secretion	KEGG PATHWAY	2/152	229/33423	0.279561	0.753599	Organismal Systems	Digestive system
2	map04620	Toll-like receptor signaling pathway	KEGG PATHWAY	2/152	220/33423	0.264422	0.756653	Organismal Systems	Immune system
3	map04915	Estrogen signaling pathway	KEGG PATHWAY	3/152	383/33423	0.253283	0.75985	Organismal Systems	Endocrine system
1	map04978	Mineral absorption	KEGG PATHWAY	1/152	111/33423	0.397574	0.770299	Organismal Systems	Digestive system
2	map04921	Oxytocin signaling pathway	KEGG PATHWAY	2/152	417/33423	0.567412	0.770355	Organismal Systems	Endocrine system
2	map04211	Longevity regulating pathway	KEGG PATHWAY	2/152	336/33423	0.452796	0.772661	Organismal Systems	Aging
2	map04670	Leukocyte transendothelial migration	KEGG PATHWAY	2/152	406/33423	0.552889	0.773213	Organismal Systems	Immune system
1	map04657	IL-17 signaling pathway	KEGG PATHWAY	1/152	181/33423	0.562753	0.775349	Organismal Systems	Immune system
2	map04922	Glucagon signaling pathway	KEGG PATHWAY	2/152	351/33423	0.475315	0.775513	Organismal Systems	Endocrine system
3	map04910	Insulin signaling pathway	KEGG PATHWAY	3/152	598/33423	0.513133	0.775957	Organismal Systems	Endocrine system
1	map04912	GnRH signaling pathway	KEGG PATHWAY	1/152	232/33423	0.653949	0.779708	Organismal Systems	Endocrine system
2	map04360	Axon guidance	KEGG PATHWAY	2/152	376/33423	0.511579	0.779949	Organismal Systems	Development
1	map04973	Carbohydrate digestion and absorption	KEGG PATHWAY	1/152	148/33423	0.491401	0.781202	Organismal Systems	Digestive system
1	map04974	Protein digestion and absorption	KEGG PATHWAY	1/152	225/33423	0.642651	0.781262	Organismal Systems	Digestive system
1	map04911	Insulin secretion	KEGG PATHWAY	1/152	175/33423	0.550564	0.781717	Organismal Systems	Endocrine system
1	map04923	Regulation of lipolysis in adipocytes	KEGG PATHWAY	1/152	169/33423	0.538038	0.781836	Organismal Systems	Endocrine system
1	map04612	Antigen processing and presentation	KEGG PATHWAY	1/152	223/33423	0.639356	0.78237	Organismal Systems	Immune system
1	map04914	Progesterone-mediated oocyte maturation	KEGG PATHWAY	1/152	268/33423	0.706682	0.782398	Organismal Systems	Endocrine system
1	map04750	Inflammatory mediator regulation of TRP channels	KEGG PATHWAY	1/152	231/33423	0.652357	0.782828	Organismal Systems	Sensory system
2	map04920	Adipocytokine signaling pathway	KEGG PATHWAY	2/152	203/33423	0.235858	0.783386	Organismal Systems	Endocrine system
1	map04972	Pancreatic secretion	KEGG PATHWAY	1/152	260/33423	0.6957	0.784244	Organismal Systems	Digestive system
1	map04725	Cholinergic synapse	KEGG PATHWAY	1/152	238/33423	0.66335	0.785879	Organismal Systems	Nervous system
2	map04062	Chemokine signaling pathway	KEGG PATHWAY	2/152	444/33423	0.601614	0.793618	Organismal Systems	Immune system
1	map04650	Natural killer cell mediated cytotoxicity	KEGG PATHWAY	1/152	200/33423	0.599226	0.796115	Organismal Systems	Immune system
1	map04659	Th17 cell differentiation	KEGG PATHWAY	1/152	215/33423	0.625872	0.808418	Organismal Systems	Immune system
1	map04666	Fc gamma R-mediated phagocytosis	KEGG PATHWAY	1/152	309/33423	0.757077	0.813967	Organismal Systems	Immune system
1	map04621	NOD-like receptor signaling pathway	KEGG PATHWAY	1/152	357/33423	0.805243	0.836733	Organismal Systems	Immune system
1	map04611	Platelet activation	KEGG PATHWAY	1/152	452/33423	0.87436	0.893577	Organismal Systems	Immune system
4	map00040	Pentose and glucuronate interconversions	KEGG PATHWAY	4/152	163/33423	0.00666616	0.247981	Metabolism	Carbohydrate metabolism
4	map00052	Galactose metabolism	KEGG PATHWAY	4/152	189/33423	0.0110676	0.294082	Metabolism	Carbohydrate metabolism
4	map00051	Fructose and mannose metabolism	KEGG PATHWAY	4/152	211/33423	0.0159877	0.371714	Metabolism	Carbohydrate metabolism
4	map00561	Glycerolipid metabolism	KEGG PATHWAY	4/152	228/33423	0.0206015	0.425765	Metabolism	Lipid metabolism
2	map00400	Phenylalanine, tyrosine and tryptophan biosynthesis	KEGG PATHWAY	2/152	54/33423	0.0251957	0.468639	Metabolism	Amino acid metabolism
2	map00592	alpha-Linolenic acid metabolism	KEGG PATHWAY	2/152	58/33423	0.0287643	0.486378	Metabolism	Lipid metabolism
3	map00600	Sphingolipid metabolism	KEGG PATHWAY	3/152	151/33423	0.0318381	0.493491	Metabolism	Lipid metabolism
2	map00981	Insect hormone biosynthesis	KEGG PATHWAY	2/152	73/33423	0.0437652	0.508771	Metabolism	Metabolism of terpenoids and polyketides
2	map00360	Phenylalanine metabolism	KEGG PATHWAY	2/152	79/33423	0.0504191	0.520998	Metabolism	Amino acid metabolism
1	map00120	Primary bile acid biosynthesis	KEGG PATHWAY	1/152	21/33423	0.0913085	0.653207	Metabolism	Lipid metabolism
2	map00983	Drug metabolism - other enzymes	KEGG PATHWAY	2/152	148/33423	0.145989	0.662291	Metabolism	Xenobiotics biodegradation and metabolism
1	map00072	Synthesis and degradation of ketone bodies	KEGG PATHWAY	1/152	37/33423	0.155273	0.671648	Metabolism	Lipid metabolism
1	map00591	Linoleic acid metabolism	KEGG PATHWAY	1/152	37/33423	0.155273	0.671648	Metabolism	Lipid metabolism
1	map00740	Riboflavin metabolism	KEGG PATHWAY	1/152	31/33423	0.131828	0.681113	Metabolism	Metabolism of cofactors and vitamins
1	map00603	Glycosphingolipid biosynthesis - globo and isoglobo series	KEGG PATHWAY	1/152	27/33423	0.11584	0.695043	Metabolism	Glycan biosynthesis and metabolism
1	map00565	Ether lipid metabolism	KEGG PATHWAY	1/152	89/33423	0.33383	0.722005	Metabolism	Lipid metabolism
1	map00140	Steroid hormone biosynthesis	KEGG PATHWAY	1/152	83/33423	0.315312	0.7331	Metabolism	Lipid metabolism
1	map00590	Arachidonic acid metabolism	KEGG PATHWAY	1/152	92/33423	0.342902	0.733101	Metabolism	Lipid metabolism
1	map00511	Other glycan degradation	KEGG PATHWAY	1/152	82/33423	0.312176	0.744419	Metabolism	Glycan biosynthesis and metabolism
1	map00053	Ascorbate and aldarate metabolism	KEGG PATHWAY	1/152	118/33423	0.416556	0.752227	Metabolism	Carbohydrate metabolism
1	map00900	Terpenoid backbone biosynthesis	KEGG PATHWAY	1/152	122/33423	0.427135	0.756638	Metabolism	Metabolism of terpenoids and polyketides
1	map00100	Steroid biosynthesis	KEGG PATHWAY	1/152	59/33423	0.235982	0.756771	Metabolism	Lipid metabolism
1	map00650	Butanoate metabolism	KEGG PATHWAY	1/152	116/33423	0.411194	0.757248	Metabolism	Carbohydrate metabolism
1	map00830	Retinol metabolism	KEGG PATHWAY	1/152	113/33423	0.403059	0.764989	Metabolism	Metabolism of cofactors and vitamins
1	map01040	Biosynthesis of unsaturated fatty acids	KEGG PATHWAY	1/152	135/33423	0.460217	0.771175	Metabolism	Lipid metabolism
1	map00980	Metabolism of xenobiotics by cytochrome P450	KEGG PATHWAY	1/152	176/33423	0.552619	0.778691	Metabolism	Xenobiotics biodegradation and metabolism
1	map00860	Porphyrin and chlorophyll metabolism	KEGG PATHWAY	1/152	169/33423	0.538038	0.781836	Metabolism	Metabolism of cofactors and vitamins
1	map00982	Drug metabolism - cytochrome P450	KEGG PATHWAY	1/152	152/33423	0.500631	0.782499	Metabolism	Xenobiotics biodegradation and metabolism
1	map00280	Valine, leucine and isoleucine degradation	KEGG PATHWAY	1/152	256/33423	0.690057	0.782626	Metabolism	Amino acid metabolism
3	map00230	Purine metabolism	KEGG PATHWAY	3/152	718/33423	0.636937	0.784571	Metabolism	Nucleotide metabolism
1	map00640	Propanoate metabolism	KEGG PATHWAY	1/152	165/33423	0.529495	0.787888	Metabolism	Carbohydrate metabolism
1	map00620	Pyruvate metabolism	KEGG PATHWAY	1/152	266/33423	0.703974	0.78879	Metabolism	Carbohydrate metabolism
2	map00240	Pyrimidine metabolism	KEGG PATHWAY	2/152	472/33423	0.634906	0.792567	Metabolism	Nucleotide metabolism
1	map00071	Fatty acid degradation	KEGG PATHWAY	1/152	255/33423	0.68863	0.795561	Metabolism	Lipid metabolism
1	map00270	Cysteine and methionine metabolism	KEGG PATHWAY	1/152	255/33423	0.68863	0.795561	Metabolism	Amino acid metabolism
1	map00020	Citrate cycle (TCA cycle)	KEGG PATHWAY	1/152	285/33423	0.728728	0.802032	Metabolism	Carbohydrate metabolism
3	map00190	Oxidative phosphorylation	KEGG PATHWAY	3/152	903/33423	0.781764	0.830903	Metabolism	Energy metabolism
1	map00564	Glycerophospholipid metabolism	KEGG PATHWAY	1/152	350/33423	0.79886	0.834764	Metabolism	Lipid metabolism
1	map03460	Fanconi anemia pathway	KEGG PATHWAY	1/152	116/33423	0.411194	0.757248	Genetic Information Processing	Replication and repair
4	map04120	Ubiquitin mediated proteolysis	KEGG PATHWAY	4/152	713/33423	0.407629	0.765849	Genetic Information Processing	Folding, sorting and degradation
1	map03020	RNA polymerase	KEGG PATHWAY	1/152	177/33423	0.554664	0.769907	Genetic Information Processing	Transcription
5	map04141	Protein processing in endoplasmic reticulum	KEGG PATHWAY	5/152	1000/33423	0.478733	0.774298	Genetic Information Processing	Folding, sorting and degradation
4	map03013	RNA transport	KEGG PATHWAY	4/152	992/33423	0.664025	0.781701	Genetic Information Processing	Translation
1	map03015	mRNA surveillance pathway	KEGG PATHWAY	1/152	456/33423	0.876661	0.891033	Genetic Information Processing	Translation
2	map03040	Spliceosome	KEGG PATHWAY	2/152	835/33423	0.895921	0.900764	Genetic Information Processing	Transcription
6	map04068	FoxO signaling pathway	KEGG PATHWAY	6/152	392/33423	0.00928374	0.287796	Environmental Information Processing	Signal transduction
4	map04080	Neuroactive ligand-receptor interaction	KEGG PATHWAY	4/152	153/33423	0.00534476	0.497063	Environmental Information Processing	Signaling molecules and interaction
4	map04668	TNF signaling pathway	KEGG PATHWAY	4/152	272/33423	0.0360425	0.515686	Environmental Information Processing	Signal transduction
3	map02010	ABC transporters	KEGG PATHWAY	3/152	214/33423	0.0744302	0.601914	Environmental Information Processing	Membrane transport
4	map04070	Phosphatidylinositol signaling system	KEGG PATHWAY	4/152	382/33423	0.0972741	0.623896	Environmental Information Processing	Signal transduction
2	map04060	Cytokine-cytokine receptor interaction	KEGG PATHWAY	2/152	114/33423	0.0952514	0.632742	Environmental Information Processing	Signaling molecules and interaction
5	map04024	cAMP signaling pathway	KEGG PATHWAY	5/152	593/33423	0.134429	0.657997	Environmental Information Processing	Signal transduction
2	map04341	Hedgehog signaling pathway - fly	KEGG PATHWAY	2/152	143/33423	0.138206	0.659136	Environmental Information Processing	Signal transduction
4	map04066	HIF-1 signaling pathway	KEGG PATHWAY	4/152	414/33423	0.120748	0.680578	Environmental Information Processing	Signal transduction
3	map04013	MAPK signaling pathway - fly	KEGG PATHWAY	3/152	435/33423	0.31738	0.728798	Environmental Information Processing	Signal transduction
3	map04071	Sphingolipid signaling pathway	KEGG PATHWAY	3/152	421/33423	0.300014	0.734244	Environmental Information Processing	Signal transduction
2	map04012	ErbB signaling pathway	KEGG PATHWAY	2/152	249/33423	0.313096	0.737163	Environmental Information Processing	Signal transduction
5	map04151	PI3K-Akt signaling pathway	KEGG PATHWAY	5/152	790/33423	0.291037	0.741545	Environmental Information Processing	Signal transduction
3	map04014	Ras signaling pathway	KEGG PATHWAY	3/152	469/33423	0.359568	0.743108	Environmental Information Processing	Signal transduction
1	map04330	Notch signaling pathway	KEGG PATHWAY	1/152	115/33423	0.408494	0.759799	Environmental Information Processing	Signal transduction
4	map04150	mTOR signaling pathway	KEGG PATHWAY	4/152	559/33423	0.250405	0.763531	Environmental Information Processing	Signal transduction
4	map04152	AMPK signaling pathway	KEGG PATHWAY	4/152	522/33423	0.214509	0.767282	Environmental Information Processing	Signal transduction
2	map04370	VEGF signaling pathway	KEGG PATHWAY	2/152	199/33423	0.229159	0.774975	Environmental Information Processing	Signal transduction
1	map04340	Hedgehog signaling pathway	KEGG PATHWAY	1/152	150/33423	0.496037	0.781889	Environmental Information Processing	Signal transduction
2	map04630	Jak-STAT signaling pathway	KEGG PATHWAY	2/152	203/33423	0.235858	0.783386	Environmental Information Processing	Signal transduction
2	map04010	MAPK signaling pathway	KEGG PATHWAY	2/152	522/33423	0.688917	0.786127	Environmental Information Processing	Signal transduction
1	map04064	NF-kappa B signaling pathway	KEGG PATHWAY	1/152	221/33423	0.636031	0.788678	Environmental Information Processing	Signal transduction
1	map04350	TGF-beta signaling pathway	KEGG PATHWAY	1/152	218/33423	0.630986	0.798391	Environmental Information Processing	Signal transduction
2	map04015	Rap1 signaling pathway	KEGG PATHWAY	2/152	588/33423	0.750034	0.815826	Environmental Information Processing	Signal transduction
1	map04310	Wnt signaling pathway	KEGG PATHWAY	1/152	339/33423	0.788408	0.828496	Environmental Information Processing	Signal transduction
1	map04072	Phospholipase D signaling pathway	KEGG PATHWAY	1/152	394/33423	0.835784	0.858872	Environmental Information Processing	Signal transduction
1	map04390	Hippo signaling pathway	KEGG PATHWAY	1/152	457/33423	0.87723	0.886765	Environmental Information Processing	Signal transduction
9	map04142	Lysosome	KEGG PATHWAY	9/152	617/33423	0.00213667	0.39742	Cellular Processes	Transport and catabolism
2	map04215	Apoptosis - multiple species	KEGG PATHWAY	2/152	98/33423	0.073607	0.622314	Cellular Processes	Cell growth and death
5	map04210	Apoptosis	KEGG PATHWAY	5/152	528/33423	0.0939592	0.647275	Cellular Processes	Cell growth and death
3	map04214	Apoptosis - fly	KEGG PATHWAY	3/152	300/33423	0.156913	0.648576	Cellular Processes	Cell growth and death
4	map04146	Peroxisome	KEGG PATHWAY	4/152	410/33423	0.117689	0.684066	Cellular Processes	Transport and catabolism
2	map04550	Signaling pathways regulating pluripotency of stem cells	KEGG PATHWAY	2/152	267/33423	0.342997	0.724971	Cellular Processes	Cellular community - eukaryotes
5	map04510	Focal adhesion	KEGG PATHWAY	5/152	779/33423	0.281393	0.737169	Cellular Processes	Cellular community - eukaryotes
4	map04140	Autophagy - animal	KEGG PATHWAY	4/152	531/33423	0.223108	0.768483	Cellular Processes	Transport and catabolism
3	map04145	Phagosome	KEGG PATHWAY	3/152	644/33423	0.563215	0.770279	Cellular Processes	Transport and catabolism
3	map04144	Endocytosis	KEGG PATHWAY	3/152	865/33423	0.756532	0.818111	Cellular Processes	Transport and catabolism
2	map04530	Tight junction	KEGG PATHWAY	2/152	611/33423	0.768789	0.821809	Cellular Processes	Cellular community - eukaryotes
2	map04810	Regulation of actin cytoskeleton	KEGG PATHWAY	2/152	631/33423	0.784098	0.828649	Cellular Processes	Cell motility
