# Supplementary material for: Transcriptomic and Metabolomic Data Reveal the Key Metabolic Pathways Affecting Streltzoviella insularis (Staudinger) (Lepidoptera: Cossidae) Larvae During Overwintering
Source: Front Physiol. 2021 Jun 18;12:655059. doi: 10.3389/fphys.2021.655059 (PMC8250450; doi:10.3389/fphys.2021.655059)
Supplement: Supplementary Table 5 — Differential metabolites in each group and all metabolic pathways enriched. [file Table_5.XLS]

## Sheet: SI_1
id	Total	Expected	Hits	Raw p	-LOG10(p)	Holm adjust	FDR	Impact	pathway	Up-regulated	Down-regulated
dme00020	8	2.2295	1	0.93982	0.0269553	1	1	0.05003	Citrate cycle (TCA cycle)		cis-Aconitate (C00417)
dme00220	7	1.9508	1	0.91216	0.039929	1	1	0	Arginine biosynthesis		L-Citrulline (C00327)
dme00230	11	3.0656	4	0.36191	0.441399	1	1	0.0582	Purine metabolism	ADP (C00008), Guanine (C00242)	Xanthosine (C01762), Urate (C00366)
dme00240	6	1.6721	2	0.54037	0.267309	1	1	0.10081	Pyrimidine metabolism	Uracil (C00106), Pseudouridine (C02067)
dme00260	2	0.55738	1	0.48306	0.315999	1	1	0.03846	Glycine, serine and threonine metabolism	L-Threonine (C00188)
dme00270	2	0.55738	1	0.48306	0.315999	1	1	0.13814	Cysteine and methionine metabolism	L-Methionine (C00073)
dme00280	4	1.1148	3	0.061895	1.20834	1	1	0.01038	Valine, leucine and isoleucine degradation	L-Valine (C00183), 3-Methyl-2-oxobutanoic acid (C00141)	L-Isoleucine (C00407)
dme00290	5	1.3934	4	0.018643	1.72948	1	1	0	Valine, leucine and isoleucine biosynthesis	L-Threonine (C00188), 3-Methyl-2-oxobutanoic acid (C00141), L-Valine (C00183)	L-Isoleucine (C00407)
dme00330	3	0.83607	1	0.63201	0.199276	1	1	0.10409	Arginine and proline metabolism		L-Proline (C00148)
dme00380	3	0.83607	1	0.63201	0.199276	1	1	0.12451	Tryptophan metabolism	L-Kynurenine (C00328)
dme00410	3	0.83607	1	0.63201	0.199276	1	1	0	beta-Alanine metabolism	Uracil (C00106)
dme00564	5	1.3934	2	0.42954	0.366996	1	1	0.04362	Glycerophospholipid metabolism	1-Acyl-sn-glycero-3-phosphocholine (C04230)	Acetylcholine (C01996)
dme00630	6	1.6721	1	0.87287	0.0590504	1	1	0.0375	Glyoxylate and dicarboxylate metabolism		cis-Aconitate (C00417)
dme00770	5	1.3934	3	0.12677	0.896984	1	1	0	Pantothenate and CoA biosynthesis	L-Valine (C00183), Uracil (C00106), 3-Methyl-2-oxobutanoic acid (C00141)
dme00970	15	4.1803	5	0.40687	0.390544	1	1	0	Aminoacyl-tRNA biosynthesis	L-Methionine (C00073), L-Valine (C00183), L-Threonine (C00188)	L-Isoleucine (C00407), L-Proline (C00148)

## Sheet: SI_2
id	Total	Expected	Hits	Raw p	-LOG10(p)	Holm adjust	FDR	Impact	pathway	Up-regulated	Down-regulated
dme00020	8	2.2295	1	0.93982	0.0269553	1	1	0.05003	Citrate cycle (TCA cycle)		cis-Aconitate (C00417)
dme00220	7	1.9508	1	0.91216	0.039929	1	1	0	Arginine biosynthesis		L-Citrulline (C00327)
dme00230	11	3.0656	1	0.98166	0.0080389	1	1	0.01274	Purine metabolism		Urate (C00366)
dme00240	6	1.6721	4	0.045675	1.34032	1	1	0.22604	Pyrimidine metabolism	UMP (C00105), CMP (C00055)	Uracil (C00106), Pseudouridine (C02067)
dme00250	7	1.9508	1	0.91216	0.039929	1	1	0	Alanine, aspartate and glutamate metabolism		L-Alanine (C00041)
dme00260	2	0.55738	2	0.074317	1.12891	1	1	0.03846	Glycine, serine and threonine metabolism	L-Threonine (C00188)	Choline (C00114)
dme00280	4	1.1148	1	0.73987	0.130845	1	1	0	Valine, leucine and isoleucine degradation		L-Isoleucine (C00407)
dme00290	5	1.3934	2	0.42954	0.366996	1	1	0	Valine, leucine and isoleucine biosynthesis	L-Threonine (C00188)	L-Isoleucine (C00407)
dme00330	3	0.83607	1	0.63201	0.199276	1	1	0.10409	Arginine and proline metabolism		L-Proline (C00148)
dme00350	3	0.83607	1	0.63201	0.199276	1	1	0	Tyrosine metabolism		L-Adrenaline (C00788)
dme00380	3	0.83607	1	0.63201	0.199276	1	1	0.21401	Tryptophan metabolism		L-Tryptophan (C00078)
dme00410	3	0.83607	1	0.63201	0.199276	1	1	0	beta-Alanine metabolism		Uracil (C00106)
dme00480	2	0.55738	1	0.48306	0.315999	1	1	0	Glutathione metabolism	Glutathione disulfide (C00127)
dme00564	5	1.3934	2	0.42954	0.366996	1	1	0.09781	Glycerophospholipid metabolism	1-Acyl-sn-glycero-3-phosphocholine (C04230)	Choline (C00114)
dme00630	6	1.6721	1	0.87287	0.0590504	1	1	0.0375	Glyoxylate and dicarboxylate metabolism		cis-Aconitate (C00417)
dme00770	5	1.3934	2	0.42954	0.366996	1	1	0	Pantothenate and CoA biosynthesis		Pantothenate (C00864), Uracil (C00106)
dme00970	15	4.1803	5	0.40687	0.390544	1	1	0	Aminoacyl-tRNA biosynthesis	L-Threonine (C00188)	L-Alanine (C00041), L-Isoleucine (C00407), L-Tryptophan (C00078), L-Proline (C00148)

## Sheet: SI_3
id	Total	Expected	Hits	Raw p	-LOG10(p)	Holm adjust	FDR	Impact	pathway	Up-regulated	Down-regulated
dme00220	7	1.377	2	0.41847	0.378336	1	1	0.4	Arginine biosynthesis		L-Arginine (C00062), L-Citrulline (C00327)
dme00230	11	2.1639	1	0.93031	0.0313723	1	1	0.01274	Purine metabolism		Urate (C00366)
dme00240	6	1.1803	2	0.33604	0.473609	1	1	0.10081	Pyrimidine metabolism		Uracil (C00106), Pseudouridine (C02067)
dme00250	7	1.377	1	0.8031	0.0952304	1	1	0	Alanine, aspartate and glutamate metabolism		L-Alanine (C00041)
dme00260	2	0.39344	2	0.036066	1.4429	1	1	0.03846	Glycine, serine and threonine metabolism	L-Threonine (C00188)	Choline (C00114)
dme00290	5	0.98361	1	0.67947	0.16783	1	1	0	Valine, leucine and isoleucine biosynthesis	L-Threonine (C00188)
dme00310	1	0.19672	1	0.19672	0.706151	1	1	0	Lysine degradation	L-Lysine (C00047)
dme00330	3	0.59016	1	0.48808	0.311509	1	1	0.06199	Arginine and proline metabolism		L-Arginine (C00062)
dme00350	3	0.59016	1	0.48808	0.311509	1	1	0	Tyrosine metabolism		L-Adrenaline (C00788)
dme00410	3	0.59016	1	0.48808	0.311509	1	1	0	beta-Alanine metabolism		Uracil (C00106)
dme00480	2	0.39344	1	0.35738	0.44687	1	1	0	Glutathione metabolism	Glutathione disulfide (C00127)
dme00564	5	0.98361	1	0.67947	0.16783	1	1	0.05419	Glycerophospholipid metabolism		Choline (C00114)
dme00770	5	0.98361	2	0.2521	0.598427	1	1	0	Pantothenate and CoA biosynthesis		Pantothenate (C00864), Uracil (C00106)
dme00780	1	0.19672	1	0.19672	0.706151	1	1	0	Biotin metabolism	L-Lysine (C00047)
dme00970	15	2.9508	4	0.32935	0.482342	1	1	0	Aminoacyl-tRNA biosynthesis	L-Lysine (C00047), L-Threonine (C00188)	L-Arginine (C00062), L-Alanine (C00041)

## Sheet: SI_4
id	Total	Expected	Hits	Raw p	-LOG10(p)	Holm adjust	FDR	Impact	pathway	Up-regulated	Down-regulated
dme00130	1	0.29508	1	0.29508	0.53006	1	1	0	Ubiquinone and other terpenoid-quinone biosynthesis		L-Tyrosine (C00082)
dme00220	7	2.0656	1	0.92614	0.0333234	1	1	0	Arginine biosynthesis		L-Glutamine (C00064)
dme00230	11	3.2459	3	0.69733	0.156562	1	1	0.03198	Purine metabolism		L-Glutamine (C00064), Hypoxanthine (C00262), Urate (C00366)
dme00240	6	1.7705	2	0.57815	0.237959	1	1	0.10081	Pyrimidine metabolism		L-Glutamine (C00064), Uracil (C00106)
dme00250	7	2.0656	2	0.67461	0.170947	1	1	0.18243	Alanine, aspartate and glutamate metabolism		L-Alanine (C00041), L-Glutamine (C00064)
dme00260	2	0.59016	1	0.50656	0.295369	1	1	0.03846	Glycine, serine and threonine metabolism	L-Threonine (C00188)
dme00270	2	0.59016	1	0.50656	0.295369	1	1	0.02062	Cysteine and methionine metabolism		5'-Methylthioadenosine (C00170)
dme00280	4	1.1803	1	0.76352	0.11718	1	1	0	Valine, leucine and isoleucine degradation	L-Leucine (C00123)
dme00290	5	1.4754	2	0.4648	0.332734	1	1	0	Valine, leucine and isoleucine biosynthesis	L-Threonine (C00188), L-Leucine (C00123)
dme00330	3	0.88525	1	0.6571	0.182369	1	1	0.10409	Arginine and proline metabolism	L-Proline (C00148)
dme00350	3	0.88525	2	0.20547	0.687252	1	1	0.14534	Tyrosine metabolism		L-Adrenaline (C00788), L-Tyrosine (C00082)
dme00360	2	0.59016	1	0.50656	0.295369	1	1	0	Phenylalanine metabolism		L-Tyrosine (C00082)
dme00380	3	0.88525	1	0.6571	0.182369	1	1	0.12451	Tryptophan metabolism	L-Kynurenine (C00328)
dme00400	2	0.59016	1	0.50656	0.295369	1	1	0.5	Phenylalanine, tyrosine and tryptophan biosynthesis		L-Tyrosine (C00082)
dme00410	3	0.88525	1	0.6571	0.182369	1	1	0	beta-Alanine metabolism		Uracil (C00106)
dme00471	3	0.88525	1	0.6571	0.182369	1	1	0	D-Glutamine and D-glutamate metabolism		L-Glutamine (C00064)
dme00480	2	0.59016	1	0.50656	0.295369	1	1	0	Glutathione metabolism	Glutathione disulfide (C00127)
dme00564	5	1.4754	3	0.14742	0.831444	1	1	0.13539	Glycerophospholipid metabolism	1-Acyl-sn-glycero-3-phosphocholine (C04230), Acetylcholine (C01996), sn-Glycero-3-phosphocholine (C00670)	1-Acyl-sn-glycero-3-phosphocholine (C04230)
dme00630	6	1.7705	1	0.8902	0.0505124	1	1	0	Glyoxylate and dicarboxylate metabolism		L-Glutamine (C00064)
dme00760	2	0.59016	1	0.50656	0.295369	1	1	0.0566	Nicotinate and nicotinamide metabolism		Nicotinamide (C00153)
dme00770	5	1.4754	2	0.4648	0.332734	1	1	0	Pantothenate and CoA biosynthesis		Pantothenate (C00864), Uracil (C00106)
dme00910	2	0.59016	1	0.50656	0.295369	1	1	0	Nitrogen metabolism		L-Glutamine (C00064)
dme00970	15	4.4262	6	0.23868	0.622184	1	1	0	Aminoacyl-tRNA biosynthesis	L-Leucine (C00123), L-Threonine (C00188), L-Proline (C00148)	L-Glutamine (C00064), L-Alanine (C00041), L-Tyrosine (C00082)

## Sheet: SI_5
id	Total	Expected	Hits	Raw p	-LOG10(p)	Holm adjust	FDR	Impact	pathway	Up-regulated	Down-regulated
dme00020	8	2.4918	1	0.95992	0.017765	1	1	0.05003	Citrate cycle (TCA cycle)		cis-Aconitate (C00417)
dme00052	2	0.62295	1	0.52951	0.276126	1	1	0	Galactose metabolism	Glycerol (C00116)
dme00130	1	0.31148	1	0.31148	0.50657	1	1	0	Ubiquinone and other terpenoid-quinone biosynthesis		L-Tyrosine (C00082)
dme00220	7	2.1803	3	0.37628	0.424489	1	1	0	Arginine biosynthesis		L-Citrulline (C00327), L-Aspartate (C00049), L-Glutamine (C00064)
dme00230	11	3.4262	2	0.92289	0.0348501	1	1	0.01274	Purine metabolism		L-Glutamine (C00064), Urate (C00366)
dme00240	6	1.8689	3	0.26973	0.569071	1	1	0.0133	Pyrimidine metabolism		L-Glutamine (C00064), CMP (C00055), Pseudouridine (C02067)
dme00250	7	2.1803	2	0.7097	0.148925	1	1	0.33446	Alanine, aspartate and glutamate metabolism		L-Aspartate (C00049), L-Glutamine (C00064)
dme00260	2	0.62295	2	0.093443	1.02945	1	1	0.03846	Glycine, serine and threonine metabolism	L-Threonine (C00188)	Choline (C00114)
dme00270	2	0.62295	1	0.52951	0.276126	1	1	0.02062	Cysteine and methionine metabolism		5'-Methylthioadenosine (C00170)
dme00280	4	1.2459	1	0.78552	0.104843	1	1	0	Valine, leucine and isoleucine degradation	L-Leucine (C00123)
dme00290	5	1.5574	2	0.49954	0.30143	1	1	0	Valine, leucine and isoleucine biosynthesis	L-Threonine (C00188), L-Leucine (C00123)
dme00330	3	0.93443	1	0.68102	0.16684	1	1	0.10409	Arginine and proline metabolism	L-Proline (C00148)
dme00350	3	0.93443	1	0.68102	0.16684	1	1	0.14534	Tyrosine metabolism		L-Tyrosine (C00082)
dme00360	2	0.62295	1	0.52951	0.276126	1	1	0	Phenylalanine metabolism		L-Tyrosine (C00082)
dme00380	3	0.93443	1	0.68102	0.16684	1	1	0.12451	Tryptophan metabolism	L-Kynurenine (C00328)
dme00400	2	0.62295	1	0.52951	0.276126	1	1	0.5	Phenylalanine, tyrosine and tryptophan biosynthesis		L-Tyrosine (C00082)
dme00410	3	0.93443	1	0.68102	0.16684	1	1	0	beta-Alanine metabolism		L-Aspartate (C00049)
dme00471	3	0.93443	1	0.68102	0.16684	1	1	0	D-Glutamine and D-glutamate metabolism		L-Glutamine (C00064)
dme00561	2	0.62295	1	0.52951	0.276126	1	1	0.1875	Glycerolipid metabolism	Glycerol (C00116)
dme00564	5	1.5574	4	0.029318	1.53287	1	1	0.18958	Glycerophospholipid metabolism	1-Acyl-sn-glycero-3-phosphocholine (C04230), Acetylcholine (C01996), sn-Glycero-3-phosphocholine (C00670)	1-Acyl-sn-glycero-3-phosphocholine (C04230), Choline (C00114)
dme00630	6	1.8689	2	0.61444	0.211521	1	1	0.0375	Glyoxylate and dicarboxylate metabolism		cis-Aconitate (C00417), L-Glutamine (C00064)
dme00770	5	1.5574	1	0.85701	0.0670141	1	1	0	Pantothenate and CoA biosynthesis		Pantothenate (C00864)
dme00910	2	0.62295	1	0.52951	0.276126	1	1	0	Nitrogen metabolism		L-Glutamine (C00064)
dme00970	15	4.6721	6	0.29283	0.533384	1	1	0	Aminoacyl-tRNA biosynthesis	L-Leucine (C00123), L-Threonine (C00188), L-Proline (C00148)	L-Glutamine (C00064), L-Aspartate (C00049), L-Tyrosine (C00082)

## Sheet: SI_6
id	Total	Expected	Hits	Raw p	-LOG10(p)	Holm adjust	FDR	Impact	pathway	Up-regulated	Down-regulated
dme00052	2	0.65574	1	0.55191	0.258132	1	1	0	Galactose metabolism	Glycerol (C00116)
dme00130	1	0.32787	1	0.32787	0.484298	1	1	0	Ubiquinone and other terpenoid-quinone biosynthesis		L-Tyrosine (C00082)
dme00220	7	2.2951	2	0.74234	0.129397	1	1	0	Arginine biosynthesis		L-Citrulline (C00327), L-Glutamine (C00064)
dme00230	11	3.6066	2	0.93881	0.0274223	1	1	0.01274	Purine metabolism		L-Glutamine (C00064), Urate (C00366)
dme00240	6	1.9672	3	0.30256	0.519188	1	1	0.10081	Pyrimidine metabolism		L-Glutamine (C00064), Uracil (C00106), Pseudouridine (C02067)
dme00250	7	2.2951	2	0.74234	0.129397	1	1	0.18243	Alanine, aspartate and glutamate metabolism		L-Alanine (C00041), L-Glutamine (C00064)
dme00260	2	0.65574	2	0.10383	0.983677	1	1	0.03846	Glycine, serine and threonine metabolism	L-Threonine (C00188)	Choline (C00114)
dme00270	2	0.65574	1	0.55191	0.258132	1	1	0.02062	Cysteine and methionine metabolism		5'-Methylthioadenosine (C00170)
dme00280	4	1.3115	1	0.80594	0.0936973	1	1	0	Valine, leucine and isoleucine degradation	L-Leucine (C00123)
dme00290	5	1.6393	2	0.53358	0.2728	1	1	0	Valine, leucine and isoleucine biosynthesis	L-Threonine (C00188), L-Leucine (C00123)
dme00330	3	0.98361	1	0.70381	0.152545	1	1	0.10409	Arginine and proline metabolism	L-Proline (C00148)
dme00350	3	0.98361	2	0.24812	0.605338	1	1	0.14534	Tyrosine metabolism		L-Adrenaline (C00788), L-Tyrosine (C00082)
dme00360	2	0.65574	1	0.55191	0.258132	1	1	0	Phenylalanine metabolism		L-Tyrosine (C00082)
dme00380	3	0.98361	1	0.70381	0.152545	1	1	0.12451	Tryptophan metabolism	L-Kynurenine (C00328)
dme00400	2	0.65574	1	0.55191	0.258132	1	1	0.5	Phenylalanine, tyrosine and tryptophan biosynthesis		L-Tyrosine (C00082)
dme00410	3	0.98361	1	0.70381	0.152545	1	1	0	beta-Alanine metabolism		Uracil (C00106)
dme00471	3	0.98361	1	0.70381	0.152545	1	1	0	D-Glutamine and D-glutamate metabolism		L-Glutamine (C00064)
dme00561	2	0.65574	1	0.55191	0.258132	1	1	0.1875	Glycerolipid metabolism	Glycerol (C00116)
dme00564	5	1.6393	4	0.035997	1.44373	1	1	0.18958	Glycerophospholipid metabolism	1-Acyl-sn-glycero-3-phosphocholine (C04230), Acetylcholine (C01996), sn-Glycero-3-phosphocholine (C00670)	1-Acyl-sn-glycero-3-phosphocholine (C04230), Choline (C00114)
dme00630	6	1.9672	1	0.91902	0.036675	1	1	0	Glyoxylate and dicarboxylate metabolism		L-Glutamine (C00064)
dme00760	2	0.65574	1	0.55191	0.258132	1	1	0.0566	Nicotinate and nicotinamide metabolism		Nicotinamide (C00153)
dme00770	5	1.6393	2	0.53358	0.2728	1	1	0	Pantothenate and CoA biosynthesis		Pantothenate (C00864), Uracil (C00106)
dme00910	2	0.65574	1	0.55191	0.258132	1	1	0	Nitrogen metabolism		L-Glutamine (C00064)
dme00970	15	4.918	6	0.35059	0.4552	1	1	0	Aminoacyl-tRNA biosynthesis	L-Leucine (C00123), L-Threonine (C00188), L-Proline (C00148)	L-Glutamine (C00064), L-Alanine (C00041), L-Tyrosine (C00082)

## Sheet: SI_7
id	Total	Expected	Hits	Raw p	-LOG10(p)	Holm adjust	FDR	Impact	pathway	Up-regulated	Down-regulated
dme00052	2	0.59016	1	0.50656	0.295369	1	1	0	Galactose metabolism	Glycerol (C00116)
dme00130	1	0.29508	1	0.29508	0.53006	1	1	0	Ubiquinone and other terpenoid-quinone biosynthesis		L-Tyrosine (C00082)
dme00220	7	2.0656	2	0.67461	0.170947	1	1	0	Arginine biosynthesis		L-Citrulline (C00327), L-Glutamine (C00064)
dme00230	11	3.2459	2	0.9037	0.0439757	1	1	0.01274	Purine metabolism		L-Glutamine (C00064), Urate (C00366)
dme00240	6	1.7705	3	0.2381	0.623241	1	1	0.10081	Pyrimidine metabolism		L-Glutamine (C00064), Uracil (C00106), Pseudouridine (C02067)
dme00250	7	2.0656	1	0.92614	0.0333234	1	1	0.18243	Alanine, aspartate and glutamate metabolism		L-Glutamine (C00064)
dme00260	2	0.59016	1	0.50656	0.295369	1	1	0.03846	Glycine, serine and threonine metabolism	L-Threonine (C00188)
dme00280	4	1.1803	2	0.33785	0.471276	1	1	0.01038	Valine, leucine and isoleucine degradation	3-Methyl-2-oxobutanoic acid (C00141), L-Leucine (C00123)
dme00290	5	1.4754	3	0.14742	0.831444	1	1	0	Valine, leucine and isoleucine biosynthesis	L-Threonine (C00188), L-Leucine (C00123), 3-Methyl-2-oxobutanoic acid (C00141)
dme00310	1	0.29508	1	0.29508	0.53006	1	1	0	Lysine degradation	L-Lysine (C00047)
dme00330	3	0.88525	1	0.6571	0.182369	1	1	0.10409	Arginine and proline metabolism	L-Proline (C00148)
dme00350	3	0.88525	1	0.6571	0.182369	1	1	0.14534	Tyrosine metabolism		L-Tyrosine (C00082)
dme00360	2	0.59016	1	0.50656	0.295369	1	1	0	Phenylalanine metabolism		L-Tyrosine (C00082)
dme00380	3	0.88525	1	0.6571	0.182369	1	1	0.12451	Tryptophan metabolism	L-Kynurenine (C00328)
dme00400	2	0.59016	1	0.50656	0.295369	1	1	0.5	Phenylalanine, tyrosine and tryptophan biosynthesis		L-Tyrosine (C00082)
dme00410	3	0.88525	1	0.6571	0.182369	1	1	0	beta-Alanine metabolism		Uracil (C00106)
dme00471	3	0.88525	1	0.6571	0.182369	1	1	0	D-Glutamine and D-glutamate metabolism		L-Glutamine (C00064)
dme00561	2	0.59016	1	0.50656	0.295369	1	1	0.1875	Glycerolipid metabolism	Glycerol (C00116)
dme00564	5	1.4754	3	0.14742	0.831444	1	1	0.13539	Glycerophospholipid metabolism	1-Acyl-sn-glycero-3-phosphocholine (C04230), Acetylcholine (C01996), sn-Glycero-3-phosphocholine (C00670)
dme00630	6	1.7705	1	0.8902	0.0505124	1	1	0	Glyoxylate and dicarboxylate metabolism		L-Glutamine (C00064)
dme00760	2	0.59016	1	0.50656	0.295369	1	1	0.0566	Nicotinate and nicotinamide metabolism		Nicotinamide (C00153)
dme00770	5	1.4754	3	0.14742	0.831444	1	1	0	Pantothenate and CoA biosynthesis	3-Methyl-2-oxobutanoic acid (C00141)	Pantothenate (C00864), Uracil (C00106)
dme00780	1	0.29508	1	0.29508	0.53006	1	1	0	Biotin metabolism	L-Lysine (C00047)
dme00910	2	0.59016	1	0.50656	0.295369	1	1	0	Nitrogen metabolism		L-Glutamine (C00064)
dme00970	15	4.4262	6	0.23868	0.622184	1	1	0	Aminoacyl-tRNA biosynthesis	L-Lysine (C00047), L-Leucine (C00123), L-Threonine (C00188), L-Proline (C00148)	L-Glutamine (C00064), L-Tyrosine (C00082)

## Sheet: SI_8
id	Total	Expected	Hits	Raw p	-LOG10(p)	Holm adjust	FDR	Impact	pathway	Up-regulated	Down-regulated
dme00052	2	0.52459	1	0.45902	0.338168	1	1	0	Galactose metabolism	Glycerol (C00116)
dme00130	1	0.2623	1	0.2623	0.581202	1	1	0	Ubiquinone and other terpenoid-quinone biosynthesis		L-Tyrosine (C00082)
dme00220	7	1.8361	1	0.89598	0.0477017	1	1	0	Arginine biosynthesis		L-Glutamine (C00064)
dme00230	11	2.8852	2	0.85364	0.0687252	1	1	0.01274	Purine metabolism		L-Glutamine (C00064), Urate (C00366)
dme00240	6	1.5738	4	0.036134	1.44208	1	1	0.11411	Pyrimidine metabolism		L-Glutamine (C00064), CMP (C00055), Uracil (C00106), Pseudouridine (C02067)
dme00250	7	1.8361	1	0.89598	0.0477017	1	1	0.18243	Alanine, aspartate and glutamate metabolism		L-Glutamine (C00064)
dme00260	2	0.52459	1	0.45902	0.338168	1	1	0.03846	Glycine, serine and threonine metabolism	L-Threonine (C00188)
dme00270	2	0.52459	1	0.45902	0.338168	1	1	0.02062	Cysteine and methionine metabolism		5'-Methylthioadenosine (C00170)
dme00280	4	1.0492	2	0.27943	0.553727	1	1	0	Valine, leucine and isoleucine degradation	L-Isoleucine (C00407), L-Leucine (C00123)
dme00290	5	1.3115	3	0.10769	0.967825	1	1	0	Valine, leucine and isoleucine biosynthesis	L-Threonine (C00188), L-Leucine (C00123), L-Isoleucine (C00407)
dme00310	1	0.2623	1	0.2623	0.581202	1	1	0	Lysine degradation	L-Lysine (C00047)
dme00330	3	0.78689	1	0.60572	0.217728	1	1	0.10409	Arginine and proline metabolism	L-Proline (C00148)
dme00350	3	0.78689	1	0.60572	0.217728	1	1	0.14534	Tyrosine metabolism		L-Tyrosine (C00082)
dme00360	2	0.52459	1	0.45902	0.338168	1	1	0	Phenylalanine metabolism		L-Tyrosine (C00082)
dme00400	2	0.52459	1	0.45902	0.338168	1	1	0.5	Phenylalanine, tyrosine and tryptophan biosynthesis		L-Tyrosine (C00082)
dme00410	3	0.78689	1	0.60572	0.217728	1	1	0	beta-Alanine metabolism		Uracil (C00106)
dme00471	3	0.78689	1	0.60572	0.217728	1	1	0	D-Glutamine and D-glutamate metabolism		L-Glutamine (C00064)
dme00561	2	0.52459	1	0.45902	0.338168	1	1	0.1875	Glycerolipid metabolism	Glycerol (C00116)
dme00564	5	1.3115	2	0.39392	0.404592	1	1	0.09177	Glycerophospholipid metabolism	Acetylcholine (C01996), sn-Glycero-3-phosphocholine (C00670)
dme00630	6	1.5738	1	0.85331	0.0688932	1	1	0	Glyoxylate and dicarboxylate metabolism		L-Glutamine (C00064)
dme00760	2	0.52459	1	0.45902	0.338168	1	1	0.0566	Nicotinate and nicotinamide metabolism		Nicotinamide (C00153)
dme00770	5	1.3115	1	0.79463	0.099835	1	1	0	Pantothenate and CoA biosynthesis		Uracil (C00106)
dme00780	1	0.2623	1	0.2623	0.581202	1	1	0	Biotin metabolism	L-Lysine (C00047)
dme00910	2	0.52459	1	0.45902	0.338168	1	1	0	Nitrogen metabolism		L-Glutamine (C00064)
dme00970	15	3.9344	7	0.044707	1.34962	1	1	0	Aminoacyl-tRNA biosynthesis	L-Lysine (C00047), L-Isoleucine (C00407), L-Leucine (C00123), L-Threonine (C00188), L-Proline (C00148)	L-Glutamine (C00064), L-Tyrosine (C00082)

## Sheet: SI_9
id	Total	Expected	Hits	Raw p	-LOG10(p)	Holm adjust	FDR	Impact	pathway	Up-regulated	Down-regulated
dme00052	2	0.85246	1	0.67486	0.170786	1	1	0	Galactose metabolism	Glycerol (C00116)
dme00130	1	0.42623	1	0.42623	0.370356	1	1	0	Ubiquinone and other terpenoid-quinone biosynthesis		L-Tyrosine (C00082)
dme00220	7	2.9836	2	0.88785	0.0516604	1	1	0.4	Arginine biosynthesis	L-Arginine (C00062)	L-Citrulline (C00327)
dme00230	11	4.6885	5	0.54589	0.262895	1	1	0.16888	Purine metabolism	ADP (C00008), IMP (C00130), Hypoxanthine (C00262)	Xanthosine (C01762), Urate (C00366)
dme00240	6	2.5574	3	0.51228	0.290493	1	1	0.11411	Pyrimidine metabolism	CMP (C00055)	Uracil (C00106), Pseudouridine (C02067)
dme00250	7	2.9836	1	0.98459	0.00674458	1	1	0	Alanine, aspartate and glutamate metabolism	L-Alanine (C00041)
dme00260	2	0.85246	1	0.67486	0.170786	1	1	0.03846	Glycine, serine and threonine metabolism	L-Threonine (C00188)
dme00280	4	1.7049	4	0.028648	1.54291	1	0.84156	0.01038	Valine, leucine and isoleucine degradation	L-Valine (C00183), 3-Methyl-2-oxobutanoic acid (C00141), L-Isoleucine (C00407), L-Leucine (C00123)
dme00290	5	2.1311	5	0.011057	1.95636	0.89562	0.84156	0	Valine, leucine and isoleucine biosynthesis	L-Threonine (C00188), L-Leucine (C00123), 3-Methyl-2-oxobutanoic acid (C00141), L-Isoleucine (C00407), L-Valine (C00183)
dme00310	1	0.42623	1	0.42623	0.370356	1	1	0	Lysine degradation	L-Lysine (C00047)
dme00330	3	1.2787	2	0.3883	0.410833	1	1	0.16608	Arginine and proline metabolism	L-Arginine (C00062), L-Proline (C00148)
dme00350	3	1.2787	1	0.81814	0.0871724	1	1	0.14534	Tyrosine metabolism		L-Tyrosine (C00082)
dme00360	2	0.85246	1	0.67486	0.170786	1	1	0	Phenylalanine metabolism		L-Tyrosine (C00082)
dme00380	3	1.2787	3	0.072242	1.14121	1	1	0.4786	Tryptophan metabolism	5-Hydroxy-L-tryptophan (C00643), L-Kynurenine (C00328), L-Tryptophan (C00078)
dme00400	2	0.85246	1	0.67486	0.170786	1	1	0.5	Phenylalanine, tyrosine and tryptophan biosynthesis		L-Tyrosine (C00082)
dme00410	3	1.2787	1	0.81814	0.0871724	1	1	0	beta-Alanine metabolism		Uracil (C00106)
dme00561	2	0.85246	1	0.67486	0.170786	1	1	0.1875	Glycerolipid metabolism	Glycerol (C00116)
dme00564	5	2.1311	3	0.35905	0.444845	1	1	0.13539	Glycerophospholipid metabolism	1-Acyl-sn-glycero-3-phosphocholine (C04230), Acetylcholine (C01996), sn-Glycero-3-phosphocholine (C00670)
dme00770	5	2.1311	3	0.35905	0.444845	1	1	0	Pantothenate and CoA biosynthesis	L-Valine (C00183), 3-Methyl-2-oxobutanoic acid (C00141)	Uracil (C00106)
dme00780	1	0.42623	1	0.42623	0.370356	1	1	0	Biotin metabolism	L-Lysine (C00047)
dme00970	15	6.3934	10	0.031169	1.50628	1	0.84156	0	Aminoacyl-tRNA biosynthesis	L-Arginine (C00062), L-Valine (C00183), L-Alanine (C00041), L-Lysine (C00047), L-Isoleucine (C00407), L-Leucine (C00123), L-Threonine (C00188), L-Tryptophan (C00078), L-Proline (C00148)	L-Tyrosine (C00082)

## Sheet: SI_10
id	Total	Expected	Hits	Raw p	-LOG10(p)	Holm adjust	FDR	Impact	pathway	Up-regulated	Down-regulated
dme00020	8	2.3607	1	0.95076	0.0219291	1	1	0.02981	Citrate cycle (TCA cycle)	Fumarate (C00122)
dme00052	2	0.59016	1	0.50656	0.295369	1	1	0	Galactose metabolism	Glycerol (C00116)
dme00130	1	0.29508	1	0.29508	0.53006	1	1	0	Ubiquinone and other terpenoid-quinone biosynthesis		L-Tyrosine (C00082)
dme00220	7	2.0656	2	0.67461	0.170947	1	1	0	Arginine biosynthesis	Fumarate (C00122)	L-Glutamine (C00064)
dme00230	11	3.2459	2	0.9037	0.0439757	1	1	0.01274	Purine metabolism		L-Glutamine (C00064), Urate (C00366)
dme00240	6	1.7705	3	0.2381	0.623241	1	1	0.10081	Pyrimidine metabolism		L-Glutamine (C00064), Uracil (C00106), Pseudouridine (C02067)
dme00250	7	2.0656	3	0.33702	0.472344	1	1	0.18581	Alanine, aspartate and glutamate metabolism	L-Alanine (C00041), Fumarate (C00122)	L-Glutamine (C00064)
dme00260	2	0.59016	2	0.083607	1.07776	1	1	0.03846	Glycine, serine and threonine metabolism	L-Threonine (C00188)	Choline (C00114)
dme00280	4	1.1803	2	0.33785	0.471276	1	1	0	Valine, leucine and isoleucine degradation	L-Isoleucine (C00407), L-Leucine (C00123)
dme00290	5	1.4754	3	0.14742	0.831444	1	1	0	Valine, leucine and isoleucine biosynthesis	L-Threonine (C00188), L-Leucine (C00123), L-Isoleucine (C00407)
dme00310	1	0.29508	1	0.29508	0.53006	1	1	0	Lysine degradation	L-Lysine (C00047)
dme00330	3	0.88525	1	0.6571	0.182369	1	1	0.10409	Arginine and proline metabolism	L-Proline (C00148)
dme00350	3	0.88525	2	0.20547	0.687252	1	1	0.18655	Tyrosine metabolism	Fumarate (C00122)	L-Tyrosine (C00082)
dme00360	2	0.59016	1	0.50656	0.295369	1	1	0	Phenylalanine metabolism		L-Tyrosine (C00082)
dme00400	2	0.59016	1	0.50656	0.295369	1	1	0.5	Phenylalanine, tyrosine and tryptophan biosynthesis		L-Tyrosine (C00082)
dme00410	3	0.88525	1	0.6571	0.182369	1	1	0	beta-Alanine metabolism		Uracil (C00106)
dme00471	3	0.88525	1	0.6571	0.182369	1	1	0	D-Glutamine and D-glutamate metabolism		L-Glutamine (C00064)
dme00561	2	0.59016	1	0.50656	0.295369	1	1	0.1875	Glycerolipid metabolism	Glycerol (C00116)
dme00564	5	1.4754	4	0.023558	1.62786	1	1	0.18958	Glycerophospholipid metabolism	1-Acyl-sn-glycero-3-phosphocholine (C04230), Acetylcholine (C01996), sn-Glycero-3-phosphocholine (C00670)	1-Acyl-sn-glycero-3-phosphocholine (C04230), Choline (C00114)
dme00620	4	1.1803	1	0.76352	0.11718	1	1	0	Pyruvate metabolism	Fumarate (C00122)
dme00630	6	1.7705	1	0.8902	0.0505124	1	1	0	Glyoxylate and dicarboxylate metabolism		L-Glutamine (C00064)
dme00760	2	0.59016	1	0.50656	0.295369	1	1	0.0566	Nicotinate and nicotinamide metabolism		Nicotinamide (C00153)
dme00770	5	1.4754	1	0.8382	0.0766523	1	1	0	Pantothenate and CoA biosynthesis		Uracil (C00106)
dme00780	1	0.29508	1	0.29508	0.53006	1	1	0	Biotin metabolism	L-Lysine (C00047)
dme00910	2	0.59016	1	0.50656	0.295369	1	1	0	Nitrogen metabolism		L-Glutamine (C00064)
dme00970	15	4.4262	8	0.024848	1.60471	1	1	0	Aminoacyl-tRNA biosynthesis	L-Alanine (C00041), L-Lysine (C00047), L-Isoleucine (C00407), L-Leucine (C00123), L-Threonine (C00188), L-Proline (C00148)	L-Glutamine (C00064), L-Tyrosine (C00082)

[truncated: 2 more sheets: SI_11, SI_12]
